# Supplementary material for: Prevotella copri increases fat accumulation in pigs fed with formula diets
Source: Microbiome. 2021 Aug 21;9:175. doi: 10.1186/s40168-021-01110-0 (PMC8380364; doi:10.1186/s40168-021-01110-0)
Supplement: Supplementary file 3 — Additional file 2. [file 40168_2021_1110_MOESM2_ESM.xlsx]

## Sheet: Table Legends
Table Legends
Table S1	The overall description of 16S rRNA gene sequencing dataset
Table S2	The OTUs showing significant association with porcine lean meat percentage in the tested cohort using a two-part model
Table S3	The OTUs showing significant association with porcine lean meat percentage in the validated cohort using a two-part model
Table S4	The summary description of shotgun metagenomic sequencing data
Table S5	Serum metabolites associated with pig lean meat percentage by non-targeted metabolome analysis
Table S6	The differential serum metabolite features between controls and P. copri colonized mice
Table S7	Differentially expressed genes in colon, adipose tissue and muscle between controls and mice gavaged with P. copri
Table S8	Nutrient components of commercial formula feed provided to experimental pigs
Table S9	Primers used for qPCR analysis to determine the abundance of P. copri in feces samples of gavage mice

## Sheet: Table S1
Table S1. The overall description of 16S rRNA gene sequencing dataset
Population	Sample number	Total tag number	OTUs passed quality control *	Annotated phylum	Annotated genus	Annotated species
Test cohort	550	7230693	1457	22	74	37
Validation cohort	148	2352921	1066	17	41	19
Note: * To avoid the effect of sequencing depth on gut microbial composition, the tag number was rarefied to 10,000 per sample. The OTUs with relative abundance ≥0.05% and present in at least 0.05% of pigs were left for further analyses.

## Sheet: Table S2
Table S2. The OTUs showing significant association with porcine lean meat percentage in the discovery cohort using a two-part model.
OTU ID	Z Score	P value	Annotated taxa
Otu50	8.22112	2.22e-16	RF39
Otu454	8.19314	2.47e-16	Ruminococcus
Otu121	8.17309	3.38e-16	Ruminococcaceae
Otu150	8.14703	3.73e-16	RF39
Otu42	8.05453	7.98e-16	Faecalibacterium prausnitzii
Otu89	8.01925	1.06e-15	Clostridiales
Otu347	7.98129	1.5e-15	Prevotella
Otu399	7.92576	1.58e-15	S24-7
Otu22	7.92372	1.59e-15	Ruminococcaceae
Otu145	7.9214	1.63e-15	RFP12
Otu461	7.91564	2.04e-15	Faecalibacterium prausnitzii
Otu605	7.88522	3.11e-15	Lachnospiraceae
Otu1052	7.84604	4.29e-15	Ruminococcaceae
Otu457	7.83751	4.66e-15	Roseburia
Otu290	7.81382	5.55e-15	Roseburia
Otu157	7.81112	5.77e-15	Veillonellaceae
Otu1673	7.80762	5.83e-15	Ruminococcaceae
Otu435	7.7969	6.44e-15	Paraprevotellaceae
Otu439	7.79501	6.45e-15	RFP12
Otu420	7.79495	6.46e-15	YS2
Otu193	7.76451	8.22e-15	Ruminococcaceae
Otu978	7.66245	1.82e-14	RF39
Otu260	7.65926	1.87e-14	Clostridiales
Otu73	7.64374	2.11e-14	Prevotella
Otu412	7.62688	2.41e-14	RF39
Otu26	7.55882	4.06e-14	S24-7
Otu91	7.54062	4.69e-14	Prevotella
Otu393	7.54007	4.71e-14	Prevotella
Otu217	7.51286	5.79e-14	Lachnospiraceae
Otu2208	7.50097	6.33e-14	Prevotella
Otu162	7.49622	6.57e-14	S24-7
Otu225	7.41498	1.2e-13	p-75-a5
Otu56	7.41232	1.24e-13	RFP12
Otu21	7.40071	1.35e-13	Lachnospiraceae
Otu126	7.38538	1.52e-13	RF39
Otu639	7.3452	2.05e-13	Bacteroidales
Otu230	7.29105	3.08e-13	Treponema
Otu350	7.27772	3.4e-13	Ruminococcaceae
Otu209	7.21789	5.28e-13	YS2
Otu364	7.12256	1.06e-12	Coprococcus
Otu630	7.09115	1.33e-12	Ruminococcaceae
Otu106	7.08343	1.41e-12	Bacteroidales
Otu646	7.05599	1.71e-12	Prevotella
Otu437	7.04741	1.82e-12	Elusimicrobiaceae
Otu286	7.0328	2.02e-12	RF32
Otu459	7.02651	2.12e-12	Clostridium
Otu667	6.99737	2.61e-12	RFN20
Otu594	6.93953	3.93e-12	Clostridiales
Otu166	6.89048	5.56e-12	Prevotellaceae
Otu689	6.85733	7.02e-12	Lachnospiraceae
Otu713	6.84545	7.62e-12	Mogibacterium
Otu971	6.84041	7.9e-12	YRC22
Otu75	6.8266	8.36e-12	RF32
Otu215	6.77899	1.21e-11	Bacteroidales
Otu160	6.74843	1.49e-11	Lachnospiraceae
Otu1211	6.74564	1.52e-11	Ruminococcus
Otu280	6.73438	1.65e-11	Mogibacteriaceae
Otu15	6.72998	1.7e-11	Sutterella
Otu59	6.72757	1.73e-11	Prevotella
Otu257	6.71821	1.84e-11	Sutterella
Otu385	6.71634	1.86e-11	Sutterella
Otu403	6.69894	2.1e-11	Roseburia
Otu417	6.68846	2.26e-11	Treponema
Otu471	6.67471	2.48e-11	Roseburia
Otu423	6.67182	2.53e-11	Erysipelotrichaceae
Otu168	6.57505	4.86e-11	Coprococcus
Otu30	6.55683	5.5e-11	YS2
Otu328	6.55559	5.54e-11	Ruminococcaceae
Otu1128	6.53038	6.56e-11	RFP12
Otu222	6.52001	7.03e-11	Lachnospiraceae
Otu140	6.5179	7.13e-11	S24-7
Otu854	6.5152	7.26e-11	Lachnospiraceae
Otu214	6.50689	7.67e-11	Oscillospira
Otu642	6.47857	9.26e-11	Prevotella
Otu212	6.46891	9.87e-11	Prevotella
Otu1072	6.42978	1.28e-10	Ruminococcaceae
Otu429	6.4219	1.35e-10	Lachnospiraceae
Otu189	6.39455	1.61e-10	Prevotella
Otu188	6.37282	1.86e-10	Ruminococcaceae
Otu2652	6.35824	2.04e-10	Ruminococcus flavefaciens
Otu556	6.33508	2.37e-10	Clostridiales
Otu300	6.32671	2.5e-10	Ruminococcus bromii
Otu261	-5.00894	5.47e-07	Prevotella
Otu296	-5.01531	5.29e-07	Oscillospira
Otu2657	-5.04191	4.61e-07	Prevotella
Otu1786	-5.05774	4.24e-07	Prevotella
Otu1055	-5.12656	2.95e-07	Epulopiscium
Otu1081	-5.12808	2.93e-07	Lachnospiraceae
Otu816	-5.20343	1.96e-07	Coprococcus
Otu161	-5.20984	1.89e-07	Succinivibrionaceae
Otu275	-5.23977	1.61e-07	Lachnospiraceae
Otu527	-5.25924	1.45e-07	YS2
Otu1473	-5.25973	1.44e-07	YS2
Otu176	-5.3721	7.78e-08	Prevotella
Otu1749	-5.38712	7.16e-08	Veillonellaceae
Otu2431	-5.39062	1.24e-07	Bacteroidales
Otu2027	-5.4031	5.65e-08	Bacteroidales
Otu363	-5.43572	5.46e-08	Lachnospiraceae
Otu1164	-5.46888	4.53e-08	Clostridiales
Otu330	-5.49004	4.02e-08	Prevotella
Otu16	-5.4925	3.96e-08	Lachnospiraceae
Otu345	-5.50114	3.62e-08	Treponema
Otu2139	-5.51458	3.5e-08	Dialister
Otu2373	-5.54929	2.87e-08	Treponema
Otu2557	-5.59943	2.15e-08	Prevotella copri
Otu1458	-5.68695	1.29e-08	Treponema
Otu1203	-5.82054	5.87e-09	Treponema
Otu1099	-5.86398	4.52e-09	Coprococcus
Otu2136	-5.89309	3.79e-09	Sphaerochaeta
Otu1200	-5.92069	3.21e-09	Ruminococcaceae
Otu183	-5.9282	3.08e-09	Prevotella
Otu9	-5.92852	3.06e-09	Prevotella
Otu2651	-5.95669	2.57e-09	Prevotella
Otu287	-6.11397	9.72e-10	Ruminococcaceae
Otu644	-6.12758	8.92e-10	Lachnospiraceae
Otu48	-6.13773	8.37e-10	Bacteroides
Otu1865	-6.16699	6.94e-10	Parabacteroides
Otu65	-6.16738	6.96e-10	Clostridiales
Otu1083	-6.31462	2.71e-10	Lachnospiraceae
Otu1632	-6.35831	2.04e-10	Treponema
Otu113	-6.40097	1.54e-10	Clostridiales
Otu1157	-6.4458	1.15e-10	Bacteroides
Otu186	-6.46008	1.05e-10	Ruminococcaceae
Otu2394	-6.56777	5.11e-11	Prevotella copri
Otu606	-6.61322	3.76e-11	Prevotella
Otu1867	-6.68785	2.26e-11	Ruminococcaceae
Otu1444	-6.70093	1.99e-11	Coprococcus
Otu179	-6.76534	1.33e-11	Treponema
Otu58	-6.78704	1.14e-11	Lachnospiraceae
Otu1927	-6.90099	5.16e-12	Oscillospira
Otu1385	-7.0221	2.19e-12	Prevotella copri
Otu25	-7.16355	7.86e-13	YS2
Otu2591	-7.1947	6.26e-13	Prevotella
Otu1649	-7.21376	5.44e-13	Prevotella
Otu81	-7.34649	2.03e-13	Prevotella
Otu95	-7.40649	1.3e-13	Prevotella
Otu1474	-7.4817	7.33e-14	Oscillospira
Otu728	-7.55972	4.04e-14	Prevotella stercorea
Otu88	-7.58379	3.36e-14	Parabacteroides
Otu268	-7.97706	1.55e-15	Parabacteroides
Otu1838	-8.09808	6.66e-16	Prevotella
Otu2210	-8.14031	4.44e-16	Prevotella
Otu83	-8.20742	2.36e-16	Treponema
Otu2116	-8.21897	2.23e-16	Ruminococcaceae
Otu53	-8.31183	9.42e-17	Prevotella
Otu2187	-8.88302	1.35e-17	Prevotella
Otu105	-8.98424	1.12e-17	Prevotella
Otu1863	-9.09893	1.98e-18	Prevotella
Otu779	-9.24258	2.41e-20	Prevotella copri
Otu74	-9.30881	1.29e-20	Prevotella
Otu1032	-10.3172	1.42e-23	Prevotella copri
Otu1846	-10.5248	5.45e-24	Prevotella copri
Otu2662	-10.6802	5.89e-25	Prevotella copri
Otu2103	-10.776	4.47e-27	Prevotella copri
Otu2300	-11.0362	2.56e-28	Prevotella copri
Otu557	-11.2123	3.55e-29	Prevotella
Otu14	-11.4654	1.97e-30	Anaerovibrio
Otu85	-11.5443	7.89e-31	Prevotella copri
Otu2109	-12.4042	4.18e-31	Prevotella copri
Otu1147	-12.6091	3.81e-32	Prevotella copri
Otu1285	-13.5762	3.17e-36	Prevotella copri
Otu2278	-14.1334	7.61e-39	Prevotella copri
Otu2645	-15.4605	6.37e-45	Prevotella copri
Otu1264	-16.1412	3.56e-48	Prevotella copri
Otu3	-16.371	2.85e-49	Prevotella copri
Otu1905	-16.5595	3.57e-50	Prevotella copri

## Sheet: Table S3
Table S3. The OTUs showing significant association with porcine lean meat percentage in the validated cohort using a two-part model
OTU ID	Z Score	P value	Annotated taxa
Otu400	3.68864	0.000225459	Christensenellaceae
Otu372	3.65245	0.000259753	RF39
Otu208	3.41039	0.000648698	Clostridium
Otu670	3.36637	0.000761657	Ruminococcaceae
Otu889	3.2475	0.00116425	Christensenellaceae
Otu463	-3.14963	0.00163476	Ruminococcaceae
Otu795	-3.17422	0.00150241	Desulfovibrionaceae
Otu245	-3.23342	0.00122319	Clostridiales
Otu623	-3.71806	0.000200762	Lachnospiraceae
Otu312	-3.77773	0.000158267	Prevotella copri
Otu927	-4.18339	2.87188e-05	Prevotella

## Sheet: Table S4
Table S4. The summary description of shotgun metagenomic sequencing data
ID	Raw read	Clean read	Contig number	N50 (bp)	Total Gene Number	Annotated Phylum Number	Annotated Genus Number	Annotated Species Number
High LMP1	90874738	70353576	446668	1379	511148	47	1231	3378
High LMP2	90948422	69624794	258946	1177	444330	48	1176	3263
High LMP3	92546524	71245962	399195	1356	447436	48	1149	3104
High LMP4	88147934	70442812	356552	1293	437498	50	1155	3090
High LMP5	91127020	70469022	422442	1289	417868	49	1165	3182
High LMP6	91066750	70841714	355267	1477	672322	52	1326	3883
High LMP7	95690866	70690990	417319	1262	530792	50	1231	3520
High LMP8	86536426	70270148	394276	1511	614102	51	1310	3865
Low LMP1	92529032	70380896	382454	1432	612396	49	1282	3758
Low LMP2	92559834	70040110	395515	1406	508990	51	1227	3470
Low LMP3	91122874	71176092	420148	1369	482800	49	1226	3368
Low LMP4	91063138	71273272	408635	1440	340210	48	1092	2831
Low LMP5	91047034	70287318	390083	1425	458808	52	1210	3325
Low LMP6	91113830	70530776	375339	1459	586300	52	1276	3659
Low LMP7	90996594	70271850	419793	1383	437874	49	1165	3201
Low LMP8	91031166	70428162	392739	1456	576990	50	1264	3621

## Sheet: Table S5
Table S5. Serum metabolites associated with pig lean meat percentage by non-targeted metabolome analysis
Metabolites	Spearman correlation coefficient	P value
Pyrroloquinoline quinone	0.636169	0.000704485
Stearidonyl carnitine	0.628771	0.000807666
N-a-Acetyl-L-arginine	0.61598	0.00101749
Creatine	0.580381	0.00186972
Corchorifatty acid F	0.578685	0.00192236
Eicosapentaenoic acid	0.577761	0.00195162
3-Oxooctadecanoic acid	0.569285	0.00223811
Cis-zeatin	0.55711	0.00271246
L-Allothreonine	0.537421	0.00366124
Azelaic acid	0.52937	0.00412344
L-Theanine	0.519045	0.0047877
APGPR Enterostatin	0.511369	0.00533804
Glycocholic acid	0.510568	0.00539841
L-Threonine	0.507949	0.00559992
Butyl acetoacetate	0.483277	0.00640076
O-Acetylserine	0.477215	0.00712084
Biotin	0.474607	0.00745075
Bovinic acid	0.471407	0.0078729
Vitamin K2	0.471407	0.0078729
Proline betaine	0.47034	0.00801795
15-Oxo-lipoxin A4	0.462041	0.00922347
Vitamin D3	0.457892	0.00988008
Vaccenic acid	0.397156	0.0100006
Oleic acid	0.396588	0.0100942
L-Malic acid	0.39647	0.0101139
2-Oxoarginine	0.392816	0.0107353
Glycoursodeoxycholic acid	0.391609	0.0109472
7-Sulfocholic acid	0.391135	0.0110314
Calcitroic acid	0.387934	0.0116138
L-Dopa	0.387836	0.011632
Pangamic acid	0.387342	0.0117244
(2E)-Tetradecenoyl-CoA	0.386867	0.0118135
Ubiquinone-1	0.383785	0.012406
Piperoic acid	0.382126	0.0127349
Glycerol 3-phosphate	0.38011	0.0131438
Dopamine	0.378806	0.0134141
L-Histidine trimethylbetaine	0.357265	0.0137392
OPC8-CoA	0.35613	0.0139827
Vitamin K1	0.35525	0.014174
Alpha-Linolenic acid	0.354657	0.014304
Pantothenic acid	0.330627	0.0152136
Thiamine pyrophosphate	0.326952	0.016083
Threoninyl-Asparagine	0.326477	0.016198
Ubiquinone-2	0.322565	0.0171724
Hydroxyvalerylcarnitine	0.321617	0.0174156
Galactonic acid	0.319198	0.0180483
n-acetyldopamine	0.315215	0.0191297
2-Methylerythritol	0.315097	0.0191626
Threonic acid	0.308695	0.0210107
Glutamylalanine	0.307866	0.0212603
Biocytin	0.307628	0.021332
N-Acetylmannosamine	0.306926	0.0215458
Linoleic acid	0.306443	0.0216935
Androstenedione	0.304908	0.0221688
Hippuric acid	-0.311259	0.0208266
Leukotriene B4	-0.316164	0.0207954
PEP-16:0/18:1(11Z))	-0.316401	0.0212003
Beta-Glycerophosphoric acid	-0.319981	0.0207717
20-Hydroxy-leukotriene E4	-0.328777	0.020719
1,11-Undecanedicarboxylic acid	-0.338901	0.0199502
9-HODE	-0.376741	0.0181011
Hydroxypropionic acid	-0.380392	0.0184503
9,10-DHOME	-0.386035	0.0190448
Suberic acid	-0.386201	0.0190157
9,12,13-TriHOME	-0.421718	0.0135315
Prostaglandin B1	-0.440638	0.0128412
L-Phenylalanine	-0.455077	0.0110314
Ursodeoxycholic acid	-0.466694	0.00972887
Serinyl-Leucine	-0.467026	0.00969356
L-Tyrosine	-0.491091	0.00739659
Prostaglandin F1a	-0.512667	0.00573551
9-HETE	-0.518723	0.00532919
L-Valine	-0.532085	0.00451661
L-Isoleucine	-0.564041	0.00298296
Prostaglandin H2	-0.580049	0.00239767
Dityrosine	-0.582206	0.00232681
Isolithocholic acid	-0.597852	0.00186427
3-Methyl-2-oxovaleric acid	-0.603476	0.00171846
5-HETE	-0.609935	0.00156314
2-Amino-3-phosphonopropionic acid	-0.661372	0.000671812

## Sheet: Table S6
Table S6-1. The differential serum metabolite features between controls and P. copri colonized mice
ID	Control Mice (Mean ± SD)	Mice gavaged with P.copri (Mean ± SD)	LDA_score
Diaminopimelic acid	3.971±0.1	4.501±0.013	-12.68
Dityrosine	4.409±0.161	4.954±0.085	-11.77
Glutamylphenylalanine	4.56±0.034	5.67±0.046	-11.36
Hydrocinnamic acid	4.836±0.089	5.541±0.015	-10.66
20-oxo-leukotriene B4	4.755±0.175	5.206±0.048	-10.04
Glutaminylaspartic acid	4.689±0.149	5.241±0.017	-9.43
2-Hydroxyvaleric acid	4.561±0.101	5.282±0.016	-9.428
3-Methyl-2-oxovaleric acid	6.947±0.013	8.742±0.013	-9.283
Alpha-ketoisovaleric acid	4.424±0.054	4.985±0.03	-9.22
Pyridinoline	5.415±0.01	6.016±0.102	-9.148
Leukotriene A4	3.867±0.055	4.418±0.038	-8.8
Phenylpyruvic acid	4.356±0.1	4.876±0.044	-7.8
(S)-Methylmalonic acid semialdehyde	4.417±0.088	4.946±0.019	-7.518
Chenodeoxyglycocholic acid	4.406±0.093	4.894±0.041	-7.458
2-Hydroxymyristic acid	4.494±0.105	5.017±0.056	-7.194
Leukotriene B4	2.526±0.23	4.213±0.191	-6.892
13,14-Dihydro PGF-1a	4.451±0.112	4.614±0.094	-6.796
Isostearic acid	3.02±0.13	3.973±0.008	-6.758
Ursodeoxycholic acid	3.478±0.133	4.088±0.051	-6.74
Prostaglandin E2	4.448±0.171	4.85±0.097	-6.593
Cholesteryl acetate	4.676±0.026	5.183±0.091	-6.584
L-Rhamnose	5.086±0.131	5.468±0.059	-6.534
L-Tyrosine	4.915±0.045	5.489±0.081	-6.388
4-Methyl-2-oxopentanoate	5.45±0.05	5.688±0.01	-6.383
5,8-Tetradecadienoic acid	5.429±0.051	5.861±0.028	-6.254
Dihydroxyacetone	3.899±0.009	4.432±0.02	-6.252
Prostaglandin H2	4.693±0.127	5.171±0.103	-6.233
Elaidic acid	6.604±0.074	7.098±0.016	-6.224
(R)-3-Hydroxy-Octadecanoic acid	4.486±0.073	4.77±0.026	-6.194
Heteropyrithiamine	5.491±0.052	5.793±0.014	-6.168
Indolylacryloylglycine	4.52±0.088	4.803±0.018	-6.153
4-Deoxyerythronic acid	2.944±0.037	3.489±0.069	-6.093
Prostaglandin F2a	4.727±0.028	4.981±0.074	-6.045
8-HETE	5.012±0.035	5.137±0.035	-5.976
Indoleacetic acid	3.606±0.133	3.927±0.093	-5.972
Pyrrolidonecarboxylic acid	5.543±0.032	5.902±0.011	-5.936
Tryptamine	3.473±0.327	3.913±0.051	-5.899
2-Phenylacetamide	3.567±0.082	4.305±0.073	-5.872
9-Hexadecenoylcholine	5.291±0.267	5.573±0.041	-5.853
2-Oxosuccinamate	4.962±0.15	5.274±0.119	-5.842
Cer(d18:0/18:0)	4.3±0.102	4.625±0.07	-5.82
5-HETE	4.231±0.018	4.586±0.02	-5.793
Aminoadipic acid	5.966±0.254	6.191±0.071	-5.756
3,7-Dimethyluric acid	5.189±0.075	5.466±0.029	-5.754
11(R)-HETE	5.564±0.021	5.751±0.032	-5.628
4-Hydroxy-3-methylbenzoic acid	5.729±0.09	6.286±0.023	-5.628
4-Hydroxyphenylpyruvic acid	3.725±0.04	4.655±0.017	-5.571
Leukotriene B4 dimethylamide	5.238±0.146	5.637±0.061	-5.548
2-Pyrocatechuic acid	3.819±0.077	4.08±0.04	-5.543
13,14-Dihydro PGF2a	5.339±0.024	5.368±0.019	-5.541
L-Histidine	4.101±0.145	4.434±0.058	-5.536
Allolithocholic acid	5.066±0.094	5.274±0.059	-5.527
Tetrahydrofolic acid	4.224±0.057	4.55±0.03	-5.522
Glycolic acid	4.482±0.024	4.837±0.028	-5.425
2-Aminomuconic acid semialdehyde	4.665±0.058	4.957±0.055	-5.409
9(S)-HPODE	3.345±0.103	3.763±0.08	-5.393
Indole	4.939±0.023	5.165±0.009	-5.39
Xanthine	3.276±0.1	3.891±0.054	-5.384
Thiamine aldehyde	5.347±0.068	5.576±0.037	-5.331
Isolithocholic acid	3.345±0.101	3.735±0.071	-5.313
N2-Methylguanine	4.42±0.035	4.667±0.01	-5.29
O-Phosphoethanolamine	4.237±0.097	4.353±0.042	-5.26
Acetoacetic acid	4.005±0.09	4.473±0.05	-5.242
15,16-DiHODE	5.077±0.079	5.189±0.09	-5.239
Lithocholic acid	3.22±0.117	3.677±0.098	-5.231
Glyceric acid	4.735±0.037	4.946±0.022	-5.225
19,20-DiHDPA	3.267±0.05	3.756±0.028	-5.2
Hypoxanthine	5.004±0.119	5.355±0.103	-5.193
9,10-DHOME	4.558±0.057	4.781±0.027	-5.144
L-Valine	4.527±0.065	5.248±0.058	-5.14
Prostaglandin B1	4.1±0.094	4.434±0.052	-5.111
L-Glutamic acid	4.73±0.085	4.915±0.067	-5.046
Alpha-linolenyl carnitine	5.117±0.095	5.237±0.04	-5.016
Isoallolithocholic acid	4.683±0.15	4.916±0.07	-5.007
Tyrosyl-Isoleucine	5.367±0.031	5.503±0.029	-4.996
(R)-b-aminoisobutyric acid	4.428±0.08	4.633±0.079	-4.984
Succinic acid	5.32±0.02	5.419±0.063	-4.958
L-Lactic acid	5.104±0.111	5.29±0.034	-4.925
Tetrahydrobiopterin	2.999±0.029	3.36±0.028	-4.915
Phosphoroselenoic acid	5.532±0.041	5.623±0.016	-4.901
Metoclopramide	5.174±0.081	5.345±0.061	-4.883
Glycerol 3-phosphate	3.925±0.443	4.224±0.01	-4.862
N-Methyltryptamine	3.56±0.043	3.843±0.017	-4.8
9,10-DiHODE	4.869±0.016	5.097±0.026	-4.77
L-gamma-glutamyl-L-valine	4.328±0.026	4.381±0.048	-4.768
2-Methyl-3-ketovaleric acid	3.261±0.022	3.61±0.046	-4.764
Inosine	5.821±0.212	6.003±0.147	-4.76
3-Hydroxyglutaric acid	5.315±0.106	5.518±0.099	-4.74
12-HEPE	6.505±0.091	6.681±0.037	-4.729
L-Tryptophan	4.111±0.08	4.305±0.079	-4.696
Galactonic acid	4.02±0.088	4.296±0.048	-4.695
20-HETE ethanolamide	3.663±0.4	4.738±0.217	-4.677
Cholic acid	4.123±0.084	4.41±0.077	-4.676
3-Methoxytyrosine	4.902±0.036	5.083±0.037	-4.659
11R-HEPE	5.214±0.021	5.408±0.004	-4.651
12,13-DiHODE	5.126±0.016	5.485±0.094	-4.637
Phenylacetylglycine	5.414±0.116	5.579±0.071	-4.635
Eicosadienoic acid	3.48±0.091	3.849±0.073	-4.632
18-Carboxy-dinor-LTE4	3.265±0.038	3.698±0.018	-4.594
2-Methylhippuric acid	5.58±0.396	5.707±0.225	-4.589
Tetrahydrodeoxycortisol	3.439±0.177	3.707±0.087	-4.582
Benzoic acid	4.928±0.031	5.135±0.045	-4.549
Glutamylalanine	4.211±0.178	4.361±0.096	-4.539
3-Methyldioxyindole	3.519±0.066	3.738±0.077	-4.504
Palmitoylglycine	3.528±0.045	3.85±0.025	-4.5
Cer(d18:0/20:0)	3.997±0.037	4.152±0.047	-4.44
Galanolactone	3.854±0.108	4.103±0.124	-4.431
Pipecolic acid	4.063±0.034	4.325±0.018	-4.415
11(12)-EET Ethanolamide	4.367±0.123	4.665±0.08	-4.259
Leukotriene B4 ethanolamide	5.276±0.079	5.559±0.076	-4.255
CerP(d18:1/24:1(15Z))	3.309±0.012	3.576±0.022	-4.224
14,15-EpETE	2.973±0.065	3.659±0.063	-4.176
5-HEPE	4.913±0.12	5.065±0.084	-4.159
Prostaglandin F1a	5.025±0.117	5.327±0.073	-4.141
13,14-Dihydro PGE1	5.469±0.029	5.802±0.096	-4.1
3-Cresotinic acid	5.159±0.081	4.945±0.172	4.897
Alpha-CEHC	6.37±0.183	5.899±0.194	4.919
L-Malic acid	4.387±0.402	3.564±0.406	4.938
17-Hydroxylinolenic acid	4.164±0.285	3.58±0.154	4.94
9-OxoODE	6.053±0.343	5.585±0.501	4.948
5'-Methylthioadenosine	4.486±0.233	3.816±0.436	4.983
Resolvin D5	4.568±0.239	4.106±0.234	4.986
Pantothenic acid	5.095±0.033	5.025±0.051	4.997
2-Hydroxylinolenic acid	3.955±0.092	3.504±0.262	5.037
Floribundoside	4.142±0.072	3.536±0.258	5.058
L-arabinose	3.978±0.199	3.385±0.327	5.094
Ursocholic acid	4.569±0.038	4.2±0.053	5.097
Eicosapentaenoic acid	5.211±0.21	4.738±0.265	5.103
Erythronic acid	4.769±0.215	3.898±0.402	5.125
O-Acetylserine	5.733±0.128	5.431±0.195	5.215
Threonic acid	4.369±0.126	3.548±0.285	5.222
L-Cysteine	5.032±0.099	4.653±0.192	5.258
Galactose 1-phosphate	4.823±0.051	4.383±0.049	5.263
Butylated hydroxyanisole	5.545±0.153	5.123±0.181	5.271
Pyroglutamic acid	4.294±0.109	3.472±0.279	5.279
13-L-Hydroperoxylinoleic acid	4.282±0.137	3.921±0.212	5.288
2-hydroxyglutarate	5.009±0.149	4.644±0.133	5.306
Riboflavin	5.233±0.184	4.666±0.18	5.308
D-Ribulose 5-phosphate	4.052±0.207	3.175±0.453	5.329
Ornithine	4.342±0.089	3.561±0.266	5.383
Gamma-Aminobutyric acid	4.567±0.062	4.153±0.061	5.393
Glycoursodeoxycholic acid	3.662±0.071	3.098±0.102	5.433
Vitamin K1	5.604±0.04	5.372±0.06	5.449
Octadecanedioic acid	3.858±0.162	2.914±0.272	5.455
3-Oxohexadecanoic acid	4.049±0.082	3.276±0.372	5.504
L-Aspartate-semialdehyde	4.334±0.136	3.255±0.335	5.51
D-Mannose	4.547±0.119	3.673±0.439	5.511
L-Theanine	4.24±0.075	3.781±0.12	5.561
Dihydrogenistin	4.653±0.156	4.127±0.292	5.566
Biotin	4.936±0.048	4.435±0.097	5.572
L-2-Amino-3-oxobutanoic acid	5.091±0.362	3.972±0.17	5.577
Isocitric acid	5.26±0.358	4.545±0.204	5.61
2-Ketobutyric acid	3.962±0.236	3.206±0.507	5.624
16-Methylheptadecanoic acid	3.785±0.254	3.315±0.305	5.625
Vitamin D3	4.829±0.032	4.666±0.046	5.704
D-Fructose 2,6-bisphosphate	3.775±0.372	3.034±0.403	5.711
VPGPR Enterostatin	4.957±0.566	3.754±0.716	5.793
Tetrahydrodipicolinate	5.073±0.104	4.797±0.114	5.809
Oxoglutaric acid	4.639±0.186	4.239±0.179	5.828
Gentisate aldehyde	4.517±0.07	4.04±0.162	5.873
Lipoic Acid	4.604±0.073	4.072±0.147	5.914
1,2-Benzoquinone	5.011±0.089	4.528±0.101	5.961
Daidzein	5.063±0.107	4.685±0.086	5.981
3-Oxotetradecanoic acid	4.508±0.086	3.924±0.111	5.985
Betaine	5.424±0.034	5.06±0.066	6.014
5-L-Glutamyl-taurine	3.862±0.147	2.664±0.453	6.014
Citric acid	5.9±0.029	5.502±0.021	6.077
L-Lysine	5.65±0.042	5.31±0.034	6.101
Cysteinylglycine	3.454±0.289	2.434±0.4	6.135
Glycocholic acid	4.605±0.036	3.908±0.278	6.151
Tauroursodeoxycholic acid	4.644±0.062	4.109±0.183	6.188
3-Hydroxybenzoic acid	3.831±0.227	2.679±0.38	6.263
Taurine	5.295±0.018	4.934±0.03	6.284
Pectic acid	5.047±0.086	4.723±0.084	6.301
N-Acetyl-L-methionine	5.206±0.029	4.753±0.034	6.341
2-Arachidonylglycerol	4.128±0.252	2.997±0.431	6.42
Alpha-Lactose	3.485±0.104	2.548±0.364	6.457
2-Hydroxydecanedioic acid	6.471±0.014	6.053±0.013	6.47
Oxoadipic acid	4.693±0.054	4.211±0.079	6.472
5-phosphonooxy-L-lysine	4.139±0.038	3.7±0.067	6.563
Gentisic acid	6.694±0.019	6.369±0.03	6.57
Sucrose	6.075±0.01	5.707±0.021	6.571
Protocatechuic acid	3.487±0.151	2.63±0.371	6.653
Galactosylglycerol	4.096±0.187	3.625±0.568	6.673
Indoleacrylic acid	4.453±0.092	3.866±0.183	6.68
Methyldopa	4.185±0.129	3.697±0.152	6.71
Taurocholic acid	4.781±0.097	4.335±0.095	6.743
Tyromycic acid	5.132±0.163	4.555±0.139	6.762
2beta-Hydroxytestosterone	4.005±0.072	3.397±0.219	6.834
Oxalacetic acid	3.411±0.187	3.146±0.205	6.852
Homocysteinesulfinic acid	5.039±0.034	4.602±0.088	6.872
Gamma-Aminobutyryl-lysine	5.025±0.043	4.715±0.024	6.932
L-Arginine	4.438±0.107	3.883±0.178	6.95
2,6-Cyclolycopene-1,5-diol	4.908±0.015	4.545±0.058	7.008
Gibberellin A100	4.107±0.099	3.541±0.094	7.043
3-Hydroxyquinine	4.381±0.08	3.885±0.153	7.109
Dihydroferulic acid 4-O-glucuronide	4.863±0.032	4.531±0.039	7.121
2-Ketohexanoic acid	4.802±0.056	4.273±0.067	7.149
24,25-Dihydroxyvitamin D	4.815±0.05	4.577±0.077	7.186
Alanyl-Lysine	4.767±0.035	4.559±0.062	7.186
Acetylcysteine	3.685±0.124	3.014±0.133	7.275
Withanolide	4.937±0.045	4.676±0.162	7.289
Fertaric acid	6.165±0.084	5.73±0.013	7.4
Dopamine	5.816±0.019	5.558±0.059	7.412
2-Furanylmethyl butanoate	4.118±0.049	3.534±0.158	7.517
Petroselinic acid	6.078±0.011	5.508±0.007	7.523
Avenestergenin B2	5.193±0.008	4.822±0.028	7.616
L-Serine	4.496±0.064	4.074±0.183	7.649
Threoninyl-Arginine	4.664±0.013	4.106±0.041	7.943
5-Aminopentanoic acid	6.095±0.072	5.819±0.094	8.144
2-Hydroxybutyric acid	4.403±0.194	3.3±0.282	8.161
Glutathione	3.977±0.402	2.758±0.271	8.17
Epinephrine	5.532±0.026	5.534±0.021	8.214
Dextrin	5.217±0.133	4.373±0.257	8.284
5-Aminolevulinic acid	4.212±0.195	2.489±0.426	8.335
TG(16:0/18:1(9Z)/18:0)	3.929±0.208	2.792±0.214	8.351
2,3-Diketo-L-gulonate	5.052±0.181	4.282±0.162	8.356
7a-Hydroxycholesterol	5.692±0.129	4.788±0.046	8.357
Glucaric acid	5.009±0.044	4.274±0.027	8.451
Galactaric acid	5.556±0.135	4.485±0.058	8.541
7-hydroxyflavonoid	4.871±0.087	4.001±0.081	9.632
Homogentisic acid	4.901±0.047	4.312±0.135	10.16

## Sheet: Table S7-1
Table S7-1. Differentially expressed genes in colon between controls and mice gavaged with P. copri
Genes	Expression level in germ-free	Expression level in gavage	Fold change	P value	q value
Dvl2	1.1792±0.817	51.646±0.068	43.7982	8.56611e-07	0.00134945
Trim7	0.6224±0.197	23.867±0.049	38.3474	0.000794448	0.0158653
S100a9	2.1494±0.234	38.745±0.242	18.0257	7.37812e-05	0.010989
Ccl4	1.165±0.031	20.127±0.588	17.2639	0.000333095	0.0122734
Lmbr1	1.472±0.186	20.566±0.049	13.9711	0.000796969	0.0160846
Ing3	0.3661±0.055	4.0212±0.072	10.9834	2.40345e-05	0.00668406
Ighv1-78	2.208±0.116	23.765±0.612	10.763	0.000608169	0.0143045
Ccl3	1.152±0.021	10.522±0.338	9.12927	0.000154823	0.0113532
Igkv4-73	1.4309±0.367	11.896±0.302	8.31339	0.000711588	0.0153386
Tlr5	1.271±0.037	9.685±0.21	7.61703	0.000152944	0.011264
Prr33	0.4674±0.327	3.4893±0.018	7.46507	0.000166766	0.0115514
Ighv1-52	2.6736±0.958	17.519±0.411	6.55265	0.000717619	0.0154337
Ins2	20.36±0.21	113.77±2.89	5.58659	0.000499393	0.0128549
Snord14e	8.4041±2.608	44.15±1.383	5.25343	7.16712e-05	0.0109571
Hspa1a	9.7835±3.084	50.977±4.49	5.21055	0.000623067	0.0143648
Syt7	1.5005±0.075	7.1919±0.212	4.79279	0.000680905	0.0147078
Hp	5.4892±0.071	25.672±0.563	4.67676	0.000155071	0.0114988
Mgat1	4.1935±0.357	18.147±0.562	4.32738	0.000155878	0.0115318
Ighv11-2	1.0583±0.422	4.53±0.37	4.28046	0.000583663	0.014072
Stxbp1	4.653±1.298	19.71±1.382	4.2361	2.96461e-05	0.00813534
Cfd	32.841±2.636	137.39±3.42	4.18359	0.000507821	0.0129538
Igkv6-29	6.1479±1.561	25.62±1.126	4.16731	0.000556776	0.0135733
Ighd	11.454±1.856	46.958±4.018	4.09952	0.000398692	0.0125216
Gm10382	1.6073±0.913	6.4907±0.492	4.03824	0.000677794	0.0145953
Igkv12-44	23.432±6.495	91.567±7.601	3.90777	0.000546763	0.0131258
Il6ra	2.76±0.068	10.696±0.336	3.87308	0.000400707	0.0125471
Crcp	3.1349±0.563	11.469±0.542	3.65847	0.000296857	0.0119664
Ccl2	2.914±0.068	10.468±0.127	3.59197	0.000104002	0.0114002
Tlr2	5.839±0.625	20.533±1.126	3.5162	0.000400096	0.0125376
Clec4n	8.6697±0.358	30.465±1.934	3.51404	0.000579473	0.0142534
Tlr3	1.369±0.092	4.7832±0.021	3.49336	0.000155927	0.0115398
Ccl24	3.173±0.022	11.07±0.035	3.48841	7.04961e-05	0.0108828
Ddx60	2.8444±1.553	9.7364±0.184	3.42299	0.000575097	0.0138919
Ilf2	15.99±0.884	52.778±2.331	3.28667	0.000485193	0.0134244
Fabp2	144.1±5.453	432.26±14.92	3.2353	0.000307956	0.0119706
Id1	44.632±3.896	142.42±7.153	3.19102	0.000628488	0.014521
Zfp710	5.2703±0.457	16.808±0.199	3.18917	0.000126548	0.0111853
Ppfia1	4.3417±0.381	13.786±0.321	3.1754	0.000552014	0.013467
Tmppe	2.1937±0.951	6.8944±0.226	3.14279	0.000233554	0.0116669
Comt	8.6151±2.483	27.033±2.064	3.13794	0.000549086	0.013382
Pigu	5.991±1.792	18.666±0.133	3.11571	0.000627761	0.0144745
Cx3cr1	1.3761±0.712	4.2824±1.583	3.11192	0.000397385	0.0125195
Sox4	4.9543±0.852	15.379±0.592	3.10419	0.00029052	0.0119606
Ptpa	7.6046±2.117	23.532±1.665	3.09453	0.000644344	0.0145405
Id4	4.0094±1.507	12.364±0.341	3.08385	0.000155462	0.011475
Map3k2	3.1325±1.559	9.6312±0.434	3.07457	0.000506139	0.0129608
Tob2	4.5833±2.93	14.075±0.291	3.07105	0.000927208	0.016641
Ppp1r13b	4.8936±0.479	15.008±0.245	3.06693	0.000523106	0.0130652
Pura	5.9803±1.828	18.33±0.488	3.06515	0.000511531	0.012993
Trpm7	3.5569±0.228	10.772±0.08	3.02857	0.000536354	0.0131065
Ccdc6	6.0506±0.686	18.262±0.525	3.01823	0.000502144	0.0129346
Kif1bp	4.5744±1.315	13.798±0.321	3.01633	0.000151255	0.0112444
Arhgef2	4.2944±1.04	12.91±0.169	3.00642	5.65714e-06	0.00254625
Pxk	7.1729±1.464	21.548±0.817	3.00413	0.000144809	0.0112379
Cdk12	3.2495±1.383	9.752±0.113	3.00104	4.76163e-05	0.0106928
Spty2d1	4.1936±0.989	12.577±0.274	2.99931	0.000727048	0.0157097
Zbtb9	2.5217±1.339	7.5565±0.469	2.99658	0.000699868	0.015258
Wdr26	4.5939±1.735	13.763±0.261	2.99607	0.000584009	0.0141926
Tstd2	3.4145±1.296	10.228±0.14	2.99559	0.000109689	0.0111773
Setd2	3.8008±1.098	11.373±0.151	2.99235	7.77159e-05	0.0111286
Zfr	8.1115±2.056	24.242±0.674	2.98869	0.000530308	0.0130915
Zdhhc18	6.5742±0.574	19.645±0.533	2.98827	0.000806094	0.0161373
Crkl	4.7268±1.518	14.114±0.56	2.9859	0.00017181	0.0115548
Prdm2	4.6968±1.697	14.024±0.475	2.98589	0.00046953	0.012692
Lnpep	7.2104±1.598	21.527±0.33	2.9856	0.000255554	0.0117486
Map3k1	3.6425±0.436	10.849±0.422	2.97854	0.00018208	0.0115597
Ankrd40	8.744±1.496	25.989±0.314	2.97222	7.73605e-05	0.0111224
Zmym2	3.675±1.635	10.918±0.577	2.97115	0.000288674	0.0118763
Klc1	11.896±1.415	35.339±0.564	2.97061	0.000324681	0.0120019
Ndrg3	12.579±2.978	37.325±0.851	2.96725	0.000154959	0.0113541
Ubr2	6.4772±1.276	19.208±0.253	2.96545	0.000385537	0.0124826
Usp34	4.2113±1.262	12.442±0.197	2.95463	0.000588443	0.0142198
Senp2	4.9078±1.929	14.48±0.15	2.95046	0.000278213	0.0118436
Msl1	7.5856±2.754	22.333±0.977	2.94419	0.000436974	0.0126476
Tspan3	54.147±4.622	159.37±3.882	2.94336	0.000294829	0.0119724
Il1b	2.087±0.015	6.1515±0.144	2.93621	0.000433505	0.0125432
Atg3	10.654±2.076	31.281±0.409	2.93601	0.000334231	0.0123317
Ttc9c	4.3533±1.206	12.776±0.282	2.93487	0.000857514	0.0164809
Tfg	13.08±1.001	38.309±0.525	2.92872	0.000254241	0.0117438
Mrpl43	14.571±2.644	42.653±0.45	2.92729	0.000494497	0.0128151
Fxr2	10.851±2.008	31.738±0.403	2.92473	7.9296e-05	0.0111511
Ccnt1	4.0281±1.371	11.753±0.281	2.91791	0.000738721	0.0157625
Rnf19a	4.3902±1.937	12.8±0.293	2.91563	0.000498431	0.0128517
Pcid2	3.479±1.181	10.139±0.182	2.91456	0.000331367	0.0122027
Pnrc1	18.719±0.912	54.497±0.417	2.91132	9.87839e-05	0.01117
Ldha	114.13±15.04	332.02±14.83	2.90916	0.000591719	0.0142353
Prpf4b	9.6878±3.506	28.178±0.793	2.90866	0.000486332	0.0128013
Thap11	5.8072±1.999	16.89±0.58	2.90844	0.000326978	0.0120655
Dgkd	7.8048±1.143	22.693±0.757	2.90756	0.000520235	0.0130474
Tmem63a	13.031±1.758	37.872±0.282	2.90628	0.000127894	0.0111866
Herc4	6.066±2.254	17.628±0.656	2.90609	0.000441478	0.0126651
Nelfb	9.6825±2.387	28.075±0.219	2.89961	0.000514452	0.0130473
Necap2	10.87±4.81	31.474±0.546	2.89531	0.000553549	0.0134986
Adra2a	10.032±3.13	28.984±9.63	2.88908	0.00012683	0.0111856
Ccl7	1.096±0.025	3.1686±0.099	2.88873	0.000346603	0.0123227
Prpf6	8.1323±2.916	23.481±0.465	2.88741	8.32649e-06	0.00327925
Sbds	20.985±4.358	60.583±1.156	2.88696	0.000230904	0.0115927
Tspyl1	10.037±1.994	28.936±0.54	2.88289	0.000346708	0.0123355
Pum2	10.745±3.209	30.887±0.685	2.87454	0.000791773	0.0157847
Lcmt2	1.7902±0.442	5.1427±0.042	2.87263	0.000155197	0.0113574
Fbp1	0.8075±0.841	2.307±0.455	2.85674	0.00025959	0.0118074
Bap1	5.1277±1.186	14.563±0.257	2.84008	0.000810256	0.016233
Aldob	4.283±0.294	11.902±1.153	2.77889	0.000729899	0.0191102
Cilp	1.8±0.584	4.915±1.076	2.73056	0.000828062	0.0196603
Gm6136	2.77±0.133	6.518±1.166	2.35307	0.000253796	0.0112623
Col1a1	3.473±0.328	8.083±1.101	2.32738	0.00273539	0.0164375
Sfrp4	0.949±0.383	2.207±0.943	2.32561	0.00102368	0.0121271
Gm44223	1.688±0.885	3.922±0.898	2.32346	0.000335772	0.0152233
Slc5a3	2.358±0.273	5.415±0.799	2.29644	0.00135945	0.0153854
Gprin3	1.227±0.158	2.797±0.605	2.27954	0.00170582	0.0142342
C1s2	0.809±0.252	1.782±0.601	2.20272	0.000219936	0.0156164
Gm15454	2.151±0.041	4.663±0.509	2.16783	0.000398723	0.0167001
Vps51	2.129±0.097	4.396±0.707	2.06482	0.000259685	0.010661
Ighv2-2	2.745±0.504	5.663±0.937	2.06302	0.00480932	0.0202915
Il4i1	0.768±0.318	1.546±0.377	2.01302	0.000243971	0.0116549
Ldlrad3	1.714±0.274	3.341±0.421	1.94924	0.00207127	0.019316
Tlr4	0.981±0.438	1.863±0.106	1.89908	0.00366902	0.0112981
Slc5a8	3.193±0.367	5.183±0.253	1.62324	0.00340663	0.0135579
Fam134b	2.91±0.467	4.154±0.187	1.42749	0.00642191	0.029359
Irak2	1.282±0.172	1.81±0.239	1.41186	0.00195321	0.0173358
Col1a2	3.963±0.235	5.417±0.207	1.36689	0.00729446	0.0312549
Snord104	2.171±0.279	2.935±0.149	1.35191	0.00497606	0.0184491
Plekhh2	1.414±0.168	1.902±0.054	1.34512	0.000437984	0.0174899
Irak1	1.232±0.08	1.649±0.159	1.33847	0.00602433	0.0240453
Tirap	0.97±0.167	1.282±0.132	1.32165	0.00543692	0.0223206
Ripk4	1.999±0.111	2.638±0.075	1.31966	0.00626672	0.0277512
Cbs	2.957±0.251	3.755±0.184	1.26987	0.00317318	0.0126216
Rasef	2.969±0.192	3.76±0.138	1.26642	0.00371141	0.0151809
Procr	1.553±0.185	1.961±0.172	1.26272	0.00332661	0.0130302
Insl5	4.385±0.678	5.536±0.267	1.26249	0.00628353	0.0221016
Bco2	2.224±0.537	2.796±0.312	1.25719	0.008409	0.0311992
Glp2r	0.932±0.222	1.157±0.219	1.24142	0.0053713	0.0171455
Slc7a9	2.424±0.431	2.992±0.257	1.23432	0.00629153	0.0219335
Usp53	2.745±0.139	3.358±0.127	1.22332	0.00453891	0.0205984
Tsc2	1.589±0.084	1.37±0.1426	1.15985	0.0119045	0.0474559
Hif1a	2.463±0.1785	2.826±0.087	1.14738	0.00263612	0.0127913
Nuak2	2.352±0.163	2.696±0.105	1.14626	0.00724837	0.0274193
Tnk1	2.455±0.345	2.806±0.258	1.14297	0.00666583	0.0243211
Slc35a3	3.512±0.092	4.005±0.091	1.14038	0.00827446	0.029617
Myd88	2.391±0.062	2.703±0.12	1.13049	0.000616762	0.0116655
Mal	2.394±0.093	2.652±0.112	1.10777	0.00159818	0.0152695
Pdk1	2.246±0.0517	2.466±0.105	1.09795	0.00225278	0.0168298
Atg13	2.451±0.071	2.687±0.094	1.09629	0.000807746	0.0138056
Cd14	3.591±0.129	3.922±0.135	1.09217	0.00151216	0.0137933
Mlst8	2.018±0.0546	2.187±0.099	1.08375	0.00685649	0.0164375
Atg101	3.026±0.0807	3.264±0.11	1.07865	0.00207489	0.0160668
Irak4	2.014±0.072	2.173±0.057	1.07895	0.0171579	0.0495573
Rheb	3.579±0.0789	3.704±0.039	1.03493	0.0097906	0.031331
Deptor	3.113±0.0867	2.826±0.156	0.907806	0.00458535	0.0119061
Cdc34	2.637±0.076	1.692±0.134	0.641638	0.000999495	0.011482
Slfn9	1.522±0.189	0.951±0.251	0.624836	0.00455873	0.0168057
BC021767	2.863±0.092	1.74±0.305	0.607754	0.00021969	0.0100295
Iglc1	3.597±0.361	2.109±0.846	0.586322	0.000149285	0.0110206
Depdc5	1.302±0.0813	0.761±0.311	0.584485	0.00707483	0.0125138
Mocs2	1.724±0.275	1.007±0.472	0.584107	0.0085427	0.0408243
Gpnmb	2.279±0.322	1.306±0.625	0.573058	0.00316557	0.0156923
Gm10093	2.645±0.425	1.506±0.369	0.569376	0.00679691	0.0252284
Ptafr	1.245±0.386	0.7±0.195	0.562249	0.00488086	0.0190942
Gm7665	1.976±0.737	1.06±0.348	0.536437	0.00838508	0.0403111
Igkv10-95	2.731±0.995	1.385±0.836	0.50714	0.0057935	0.0204567
Creb3l3	2.099±0.937	1.001±0.797	0.476894	0.00623554	0.0255056
Zbp1	6.3428±2.418	2.0308±0.672	0.320176	0.000612397	0.0153693
Nnt	3.4877±1.852	1.1141±0.049	0.319457	0.000395856	0.0127683
Vdac2	60.268±7.003	18.885±1.482	0.313363	2.19445e-05	0.00653692
Hnrnpk	63.092±11.22	19.024±0.891	0.301538	0.000608502	0.0153298
Mrpl12	80.289±10.02	23.848±3.817	0.297031	0.000438995	0.0131255
Kctd14	2.6994±0.633	0.7915±0.174	0.293232	3.64353e-05	0.00883041
Ube2e3	11.973±1.128	3.4962±0.043	0.291991	7.9636e-05	0.0112767
Med23	7.2767±1.066	2.0742±0.411	0.285048	0.000311048	0.0121652
Gbp2b	3.5742±1.025	1.0142±0.513	0.283776	6.75758e-05	0.0111783
Mrps27	13.469±2.189	3.811±0.524	0.282928	0.000629883	0.0155863
Mrps11	16.406±1.97	4.6386±0.392	0.282726	0.000242878	0.0119117
Vwa5a	17.37±1.013	4.8895±0.875	0.281487	0.000879	0.0166287
St5	7.8397±0.704	2.1923±0.609	0.279641	0.00041657	0.013007
Snrpf	29.563±1.633	8.1295±1.453	0.274985	0.000686678	0.0164109
Chchd2	126.35±12.75	34.646±7.503	0.274207	0.000596436	0.0152491
Park7	44.201±3.302	12.061±1.667	0.272882	0.000571892	0.0147938
Cpne8	6.7311±0.427	1.8096±0.17	0.268846	3.24582e-05	0.00825145
Polr2h	18.989±3.333	5.0959±0.524	0.268361	9.07288e-05	0.0113964
Snu13	24.189±4.046	6.4809±0.338	0.267924	0.000287581	0.0120874
Mrps22	14.202±2.024	3.7964±0.416	0.267315	0.000175825	0.0114878
Tuba1b	143.46±14.3	38.121±3.643	0.265714	6.16359e-06	0.00313366
Ces2c	167.25±10.08	44.27±5.482	0.264679	0.000704934	0.0165718
Tnfsf12	5.2661±1.02	1.3597±0.547	0.258208	0.00054384	0.0141435
Dmbt1	492.71±26.38	126.76±15.52	0.257271	8.86464e-05	0.0113889
Psmf1	5.8108±0.962	1.4941±0.617	0.257126	0.000601697	0.0152683
Gpr132	5.67±2.623	1.4504±0.534	0.255807	0.000553734	0.0147669
Brd8	7.1465±1.833	1.8241±0.723	0.255247	0.000514153	0.0137994
Axl	16.548±0.446	4.2038±1.805	0.254034	0.000643971	0.0157628
Ifitm3	91.662±5.104	23.154±6.372	0.25261	9.79477e-05	0.0114342
Mfsd12	6.2539±0.466	1.5756±0.315	0.251948	0.000183946	0.0116163
Plce1	6.1926±1.9	1.5584±0.613	0.251657	0.000329944	0.0121751
Cbr2	7.7613±0.826	1.8676±0.98	0.24064	0.000558984	0.0147892
Gtpbp10	4.0413±1.18	0.9538±0.636	0.236025	0.000498593	0.0137036
Ccdc61	4.9808±0.291	1.1615±0.433	0.233208	0.000102627	0.0114448
Stn1	3.9432±0.583	0.893±0.226	0.22647	0.000486817	0.0135668
Acadl	71.587±7.08	15.499±2.584	0.216509	0.00088271	0.0166486
Lipa	15.797±1.917	3.4007±0.867	0.215273	0.000490816	0.0136646
Serhl	10.004±2.236	2.1461±0.224	0.214523	0.000671983	0.0158827
Npb	5.0349±0.349	1.0793±0.093	0.214368	0.000258659	0.0119711
Ildr1	28.338±5.011	5.9181±1.661	0.208835	0.000438605	0.0130965
Oxnad1	2.0377±0.686	0.4248±0.052	0.208478	7.07576e-05	0.0112372
Siva1	10.913±0.682	2.2367±1.072	0.204957	0.000385028	0.0122171
Ptbp2	2.2453±0.343	0.4476±0.133	0.199374	0.000639339	0.0156038
Sp110	4.6834±1.05	0.93±0.772	0.198581	9.81076e-05	0.0114391
Gpx1	190.85±17.04	37.652±9.356	0.197284	0.000151331	0.0114822
Usp45	5.105±1.995	0.9962±0.578	0.195156	0.00018535	0.0117783
C2cd4b	1.348±0.963	0.2599±0.021	0.192829	0.000408654	0.0129284
Itgax	6.1936±1.807	1.177±0.683	0.190042	0.00044247	0.0131642
Hadhb	61.526±8.058	11.564±2.224	0.187968	0.000366657	0.0121815
Gpr27	3.9026±1.312	0.7209±0.343	0.184736	5.60753e-05	0.0111245
Itgb6	6.1376±0.105	1.1308±0.194	0.184254	0.000279507	0.0120113
Zfp990	2.96±0.595	0.4648±0.106	0.157053	0.000445832	0.0134225
Pde9a	57.552±3.134	8.8514±1.496	0.153799	0.000718062	0.0166247
Tmem260	2.7633±0.314	0.3773±0.293	0.136568	4.973e-06	0.0030756
Xndc1	3.1086±0.434	0.4004±0.1424	0.128812	0.000386114	0.0124339
Snrnp35	3.955±1.656	0.4922±0.341	0.124452	0.000297443	0.0121433
Ighv2-6	6.0354±0.79	0.6976±0.376	0.115596	0.000584758	0.015218
B3galt2	123.82±0.107	9.7805±0.249	0.0789856	2.91967e-06	0.00229973
Mmp12	51.62±0.849	2.2059±0.158	0.0427335	0.000661695	0.0157935
Eno1b	16.574±1.228	0.4287±0.07	0.0258709	7.16535e-05	0.0112716
Igkv8-28	14.634±0.9	0.3326±0.016	0.0227314	0.000389991	0.0126957
Hcfc2	26.02±0.19	0.2108±0.188	0.00810397	5.11367e-07	0.000131365
Usp21	20.002±0.14	0.1347±0.077	0.00673547	0.000576965	0.0148937
Cobll1	417.17±8.271	0.1678±0.155	0.000402231	1.88338e-06	0.00197797

## Sheet: Table S7-2
Table S7-2. Differentially expressed genes in adipose tissue between controls and mice gavaged with P. copri
Genes	Expression level in germ-free	Expression level in gavage	Fold change	P value	q value
Atp6v1e2	0.245±0.026	12.595±0.326	51.4112	0.000383382	0.0147092
Prss39	0.252±0.021	9.4764±0.214	37.6052	0.00043901	0.0151843
Pogk	0.872±0.015	30.85±0.225	35.379	6.78931e-05	0.0111785
Bpifa2	0.121±0.07	2.5628±0.559	21.1802	0.000519523	0.0170563
Adam32	0.392±0.035	7.4837±0.396	19.0911	0.000498361	0.0164306
Ihh	0.138±0.061	2.2654±0.248	16.4162	0.000449494	0.0153652
Znrf4	0.174±0.092	2.3796±0.412	13.6763	0.000481619	0.0160326
Vsig1	0.113±0.063	1.519±0.045	13.4425	0.00045357	0.0153757
Llcfc1	0.202±0.116	2.5831±0.228	12.7876	0.000433831	0.0151817
Clcnkb	0.299±0.172	3.8156±0.301	12.7614	0.000344382	0.0144481
Slco1a5	0.182±0.105	2.3025±0.282	12.6516	0.000362727	0.0145328
Atp6v1g3	0.805±0.465	10.122±0.819	12.5741	0.000350743	0.0144582
Crisp2	0.623±0.297	7.7094±0.825	12.3748	0.000459143	0.0154708
Pigx	0.189±0.082	2.3051±0.142	12.1967	0.000448371	0.0153572
Pebp4	0.122±0.053	1.4798±0.202	12.1299	0.000494598	0.0164138
Fabp9	1.9766±0.053	22.933±3.636	11.6025	0.000374093	0.0145475
Wfdc6b	6.919±3.993	79.507±0.364	11.4912	0.000463374	0.015653
Slc26a3	0.181±0.1	2.0682±0.316	11.4269	0.000387405	0.014717
Mb	0.499±0.208	5.5766±0.367	11.1756	0.00043329	0.0151789
Ceacam10	9.815±5.66	109.19±6.383	11.1256	0.000460511	0.0155811
Defb2	5.209±3.007	56.948±0.409	10.9328	0.000487121	0.0161735
Atp8b3	0.294±0.156	3.1954±0.243	10.8689	0.000358522	0.0145201
Fam209	0.155±0.049	1.5828±1.08	10.2119	0.000466671	0.015682
Elovl2	0.94±0.47	9.5804±5.626	10.192	0.000105435	0.011627
Eppin	10.49±6.06	102.6±0.42	9.78152	0.000474822	0.0157508
Tcte3	0.861±0.221	8.4129±0.031	9.77113	0.000312327	0.0142695
Nxpe4	0.209±0.055	2.0349±0.285	9.73679	0.000376165	0.0145748
Kif17	0.144±0.071	1.3918±0.766	9.66535	0.000397981	0.0147592
Edn3	0.73±0.387	7.0087±12.86	9.601	0.000493651	0.0163863
Prom2	17.61±10.16	157.92±0.178	8.96784	0.00051726	0.0168019
Sppl2b	0.364±0.049	3.2443±39.43	8.91309	0.000284542	0.0141722
Wfdc10	118.5±8.366	1014.5±0.298	8.56127	0.000481319	0.015983
Bbs7	0.162±0.012	1.3739±1.022	8.48099	0.000403574	0.0148676
Atp6v0d2	0.617±0.189	5.1496±0.025	8.34634	0.000409373	0.014903
Fetub	0.432±0.099	3.5706±3.843	8.26539	0.000471405	0.0157471
Ch25h	1.699±0.785	14.033±3.147	8.25976	0.000224227	0.0137551
Kcnc4	1.709±0.914	14.057±4.716	8.22572	0.000428312	0.0151145
Car2	4.416±1.733	36.146±0.112	8.18537	0.000115026	0.011801
Muc20	0.253±0.129	2.0633±5.836	8.15561	0.000489993	0.0162477
Pdzk1ip1	9.893±1.373	77.525±2.208	7.83644	5.0814e-05	0.0104714
Lipg	7.28±2.954	56.06±0.057	7.70061	0.000228835	0.0139315
Pgam2	1.797±0.362	13.042±1.074	7.25809	4.22476e-05	0.00478157
Il13ra2	1.7905±0.033	12.976±0.041	7.24729	0.000512689	0.0167414
Ap3b2	1.722±0.915	12.455±0.728	7.23317	0.000379112	0.0146036
Pomc	0.396±0.132	2.853±0.892	7.20457	0.000175004	0.0130219
Srd5a1	1.189±0.294	8.2547±12.87	6.94263	0.00017996	0.0131408
Dbil5	1.635±0.746	11.264±0.2	6.88935	0.000354175	0.0144685
Rnase12	38.67±2.293	265.2±0.698	6.85825	0.00050413	0.016559
S100a14	0.449±0.215	2.9346±1.432	6.53599	0.000219287	0.0136862
Kcnc3	1.205±0.479	7.824±0.009	6.49296	0.000382989	0.0147061
Slc25a47	0.927±0.101	5.6326±4.01	6.07623	0.000418339	0.015027
Slc34a2	1.925±1.072	11.092±1.02	5.76229	0.000390632	0.0147176
Pctp	4.478±1.6	25.648±0.286	5.72775	0.000405286	0.014879
Gm3448	1.689±0.103	9.527±1.6	5.64064	0.000382258	0.0146471
Reps2	1.662±0.702	9.1979±0.897	5.53425	1.34488e-05	0.0015693
Scd1	495.48±40.73	2716.3±14.05	5.48216	2.87165e-05	0.00167064
Ndrg4	3.833±1.474	20.898±0.169	5.45215	0.000508498	0.0165961
Smim24	1.717±0.221	9.2473±1.003	5.38574	0.000453582	0.0154125
Cyb561	26.05±13.28	138.63±0.082	5.32182	0.000409992	0.015014
Fam134b	1.577±0.246	7.7016±0.116	4.88376	0.000222907	0.0137083
Myo5b	1.736±0.863	8.4329±0.8	4.85768	0.000419454	0.0150318
Osbpl7	3.418±0.876	16.448±0.079	4.81242	0.000186973	0.0132276
Etnk2	0.408±0.175	1.9499±36.76	4.77931	0.000133843	0.0124821
Trpv6	2.613±1.5	12.472±0.954	4.77333	0.000424338	0.0150365
Chmp3	10.29±0.077	48.985±3.213	4.76053	8.56895e-08	0.000262461
Pnpla2	426.1±22.96	2014.3±0.037	4.72751	9.08487e-05	0.0114916
Slc27a2	0.785±0.315	3.6585±1.861	4.66061	0.000190787	0.0132811
Atp1b1	17.55±2.573	79.533±0.052	4.53181	0.000111899	0.0117791
Nme6	1.524±0.28	6.7977±0.375	4.46047	8.25688e-05	0.0113421
Mboat2	1.879±0.939	8.2978±0.061	4.41607	0.000109583	0.0117642
Mttp	1.323±0.193	5.7786±0.211	4.36786	4.27595e-05	0.00630783
Snord58b	2.145±0.172	9.3187±0.565	4.34439	0.000209369	0.0135341
Arfgap1	4.289±0.533	18.137±0.43	4.22878	0.00023942	0.0140502
Sirt7	2.24±0.102	9.3659±0.812	4.18125	0.000145604	0.012684
Mfap3l	3.058±0.97	12.725±0.573	4.16138	0.000177397	0.0130221
Tmem238	5.174±0.381	21.371±0.045	4.13061	5.24208e-05	0.0105479
Sult2b1	1.634±0.943	6.7093±1.189	4.1061	0.000174413	0.0129942
Tecr	65.99±4.403	263.97±4.07	4.00018	2.49945e-05	0.00162181
Eno1b	0.223±0	0.892±0.342	4	1.02323e-05	0.00131658
Shmt2	15.91±3.653	63.234±0.799	3.97449	0.00010666	0.0117143
Aspg	4.387±1.217	17.141±1.285	3.90733	0.00017189	0.0129758
Tm7sf2	4.927±0.393	18.996±0.116	3.85557	3.42253e-05	0.00173109
Clcn5	3.6±0.482	13.845±5.333	3.8459	0.000387243	0.014717
Napsa	2.478±0.26	9.5007±0.191	3.83405	0.000484303	0.0160931
Dmac2	2.518±0.295	9.6019±0.628	3.81331	0.00023223	0.0139615
Fau	306.1±16.21	1160.5±1.121	3.79151	9.66756e-05	0.0115217
Plcl1	1.893±0.495	7.1575±0.037	3.78104	0.000214602	0.0136632
Kcnd1	1.226±0.339	4.6282±0.04	3.77507	0.000432511	0.0151388
Tmem164	2.31±0.438	8.71±0.039	3.77056	0.000508898	0.0166031
Camta1	1.96±0.161	7.3869±0.679	3.76883	1.94024e-05	0.001607
Abca2	26.411±1.622	99.471±1.215	3.7663	0.000382346	0.0146945
Pan2	3.406±0.29	12.821±8.2	3.76435	8.3398e-05	0.0113988
Cox7a2l	67.37±3.138	252.84±0.341	3.75314	9.28053e-05	0.0115178
Scd3	1.372±0.062	5.1187±0.203	3.73088	0.000241732	0.0140548
Fkbp2	76.6±0.285	283.36±0.087	3.6993	0.000122599	0.0120993
Acox3	10.78±1.456	39.862±0.202	3.69781	0.000198864	0.0133854
Ndufa1	142.2±4.076	524.68±0.107	3.68977	0.000106133	0.0116725
Stub1	50.76±3.222	186.05±0.427	3.66532	0.000182915	0.0131886
Scd2	54.696±4.182	197.29±0.625	3.60707	4.22017e-05	0.00447033
Zfp787	9.222±0.61	32.92±0.067	3.56976	7.96741e-05	0.01133
Plekhj1	8.819±0.285	31.443±0.047	3.56544	0.000203061	0.0134444
Rnf220	10.54±0.447	37.279±0.159	3.53694	0.000103353	0.0116097
Cspp1	4.027±0.403	14.239±0.135	3.536	2.78565e-06	0.000485088
Vps37d	1.391±0.371	4.9176±0.113	3.53535	0.000347176	0.0144501
Dpy30	18.06±0.661	63.471±0.07	3.5145	0.00020088	0.013423
Ppil1	9.191±0.893	32.18±0.109	3.50132	0.000206031	0.0135307
Zfp219	14.29±0.431	49.912±0.211	3.4928	0.000205968	0.0135253
Arpc5l	28.75±2.364	100.41±0.976	3.49267	0.000144508	0.0126777
Dapk3	10.84±0.231	37.838±0.522	3.49065	7.01876e-05	0.0112247
Dvl1	13.47±0.589	46.766±6.066	3.47192	2.31815e-08	6.95446e-07
Preb	7.134±0.339	24.616±6.306	3.45056	0.000123764	0.0121191
Pafah1b3	3.507±0.92	12.067±0.688	3.44094	0.000220855	0.0136881
Sdccag3	11.46±0.426	39.205±16.88	3.42107	0.000233849	0.013983
Acap1	1.495±0.248	5.1096±0.004	3.4178	0.000168261	0.0129488
Timm8b	67.46±0.61	230.3±1.362	3.41389	9.03139e-06	0.00113431
Rpl23	268.5±11.99	914.24±0.924	3.40503	0.000288754	0.0142311
Rps9	206.2±7.03	701.02±0.174	3.39975	9.98559e-05	0.0115808
Cdk10	9.088±0.386	30.795±0.207	3.38856	0.000147444	0.0127031
Rpl36	654.2±13.08	2213.3±0.051	3.3833	5.03721e-05	0.0103876
Epha1	1.604±0.436	5.4152±0.749	3.37611	0.000477326	0.0158359
Sil1	19.83±0.855	66.721±0.451	3.36466	0.000107181	0.0117153
Nop53	28.04±0.708	94.078±3.613	3.35514	0.000179241	0.013082
Ndufb11	93.71±1.105	313.93±0.083	3.35007	6.76045e-05	0.011178
Med30	10.74±0.156	35.807±0.185	3.33407	7.82659e-05	0.0112983
Tlcd1	8.327±0.408	27.752±1.02	3.33281	0.000137806	0.0125703
Srrm2	27±2.193	89.73±0.012	3.32334	0.00013792	0.0125944
Usp19	15.61±0.128	51.641±0.023	3.30823	0.000247529	0.0140992
Plin5	5.476±0.351	18.112±0.409	3.30762	0.000148937	0.0127577
Rcc1l	7.805±0.272	25.749±0.124	3.29916	3.85265e-05	0.00177974
Ube2m	16.79±0.402	55.287±0.217	3.29288	7.63529e-05	0.0112544
Arf5	47.48±1.394	156.17±0.415	3.28934	0.000163505	0.0128664
Dnttip1	10.87±0.123	35.47±0.258	3.26312	0.000115264	0.0118012
Clk3	5.98±0.048	19.463±1.094	3.25478	4.53879e-05	0.0103261
Hnrnpa2b1	79.92±2.795	259.4±0.122	3.24586	2.60151e-05	0.00164992
Sart1	13.87±0.428	45.002±0.045	3.2446	0.000172748	0.0129792
Dazap1	22.15±0.362	71.861±48.8	3.24431	0.000155347	0.0128635
Mrps12	23.77±0.784	76.874±0.036	3.23409	0.000137085	0.0125465
Pin4	33.93±0.103	109.34±0.179	3.22272	3.21775e-05	0.00168567
Psmb4	97.47±1.183	310.03±0.051	3.18078	0.000121263	0.0118645
Mea1	46.29±0.288	146.97±0.009	3.17502	0.000202307	0.0134259
Coa6	15.88±0.685	49.364±4.386	3.10862	8.57173e-05	0.0114287
Npc2	136.5±10.77	417.91±0.069	3.06163	0.000116672	0.0118505
Stoml2	3.372±1.624	9.8695±0.102	2.92693	0.000324087	0.0143637
Pgap3	2.186±0.425	5.9697±0.07	2.73088	0.000460151	0.0155454
2010016I18Rik	0.993±0.522	2.616±0.791	2.63444	0.00271477	0.0121025
Tmem98	2.085±0.759	5.082±0.895	2.43741	0.000916789	0.0143979
Cwc22	2.895±1.597	6.561±1.459	2.26632	0.00141057	0.0151754
Slc29a1	2.511±0.102	5.655±0.287	2.25209	0.000263889	0.0169417
Pid1	2.018±0.293	4.521±0.431	2.24034	0.00199014	0.0192512
Npdc1	2.599±0.263	5.801±0.338	2.23201	0.000640959	0.0100854
Hgh1	1.676±0.207	3.697±0.11	2.20585	0.00178287	0.0179381
Ephx1	3.379±0.086	7.338±0.384	2.17165	0.000177287	0.0138424
Gss	1.566±0.218	3.39±0.348	2.16475	0.0016723	0.0175029
Marveld1	2.549±0.135	5.474±0.479	2.14751	0.000816724	0.0127108
Fmo2	2.75±0.333	5.713±0.432	2.07745	0.00162958	0.0159309
Col18a1	2.879±0.221	5.908±0.858	2.0521	0.00138057	0.0148861
mt-Rnr2	4.619±0.167	9.129±1.613	1.9764	0.00315333	0.024407
Cyth3	2.643±0.165	5.15±0.231	1.94854	0.00290842	0.0238135
Irak2	0.865±0.312	1.66±0.288	1.91908	0.0031622	0.0109286
Cd14	1.941±0.563	2.736±0.147	1.40958	0.0169241	0.0490691
Irak1	1.815±0.224	2.403±0.237	1.32397	0.0013295	0.0150944
Irak4	1.194±0.148	1.675±0.206	1.40285	0.0011939	0.0120197
Pdk1	2.307±0.316	2.891±0.251	1.25314	0.00587726	0.0228592
S100a4	2.17±0.849	2.667±0.707	1.22903	0.00858045	0.0332429
Myd88	2.203±0.279	2.673±0.172	1.21335	0.00759817	0.0248117
Dcbld2	1.193±0.46	1.444±0.356	1.21039	0.00886184	0.0335496
mt-Tr	1.063±0.261	1.248±0.273	1.17404	0.00382423	0.0114815
Atg13	2.526±0.157	2.953±0.162	1.16904	0.000946705	0.0127987
Hif1a	2.691±0.197	3.105±0.23	1.15385	0.00774627	0.0258976
Pld2	1.211±0.183	1.392±0.258	1.14946	0.00422052	0.0153727
Tsc2	2.113±0.115	1.884±0.103	1.12155	0.00475834	0.0388466
S100a6	3.575±0.49	4.008±0.223	1.12112	0.00388624	0.0146391
Cyp4v3	1.803±0.513	2.008±0.662	1.1137	0.00493008	0.0183339
Atg101	2.435±0.164	2.711±0.093	1.11335	0.00737699	0.026785
Tbc1d16	1.75±0.304	1.943±0.308	1.11029	0.00328275	0.0121927
Amd1	2.852±0.257	3.035±0.235	1.06417	0.00630586	0.0211569
Mal	3.48±0.088	3.668±0.062	1.05402	0.0122501	0.045196
mt-Ta	3.803±0.266	3.893±0.176	1.02367	0.00967954	0.0313917
Lgals3	3.281±0.374	2.853±0.487	0.869552	0.00268165	0.0104278
Atp6v0c	3.542±0.252	3.063±0.412	0.864766	0.0051111	0.0173338
Slc5a3	2.883±0.324	2.298±0.479	0.797086	0.00687554	0.0228565
Gm11353	3.912±0.634	3.045±1.029	0.778374	0.00396743	0.0130515
Gm15501	4.494±0.651	3.478±1.608	0.773921	0.00669731	0.0210171
Arhgef37	1.816±0.313	1.222±0.407	0.672907	0.00795497	0.0301804
Tmem37	1.796±0.217	1.188±0.656	0.66147	0.00400943	0.0155167
Deptor	2.845±0.343	1.857±0.608	0.652724	0.00871057	0.0346557
Sde2	10.36±0.403	3.6582±0.155	0.353111	5.58357e-05	0.010601
Nup50	10.6±0.257	3.7162±1.295	0.350591	3.41625e-05	0.00172778
Folr2	58.55±8.233	20.422±0.08	0.348811	0.000249161	0.0141055
Ap1b1	24.06±1.068	8.3759±0.031	0.348127	0.000211931	0.0136024
Sp1	13.52±0.068	4.6707±0.004	0.345472	0.000209689	0.01355
Itfg1	24.93±0.275	8.5887±0.05	0.344514	5.03671e-05	0.0103839
Pdcd6ip	27.72±0.068	9.506±0.011	0.342931	4.08314e-05	0.00181833
Gdf10	12.84±1.35	4.3945±0.05	0.342251	0.000529845	0.0173694
Dnajc24	2.077±0.464	0.7102±0.105	0.341964	0.000568502	0.0179766
Mtmr2	8.285±0.052	2.8099±0.057	0.339166	3.5333e-05	0.00176445
Snw1	27.87±0.264	9.3828±5.14	0.336666	1.66391e-05	0.00158754
Hnrnph2	23.06±0.235	7.6836±0.016	0.333201	0.000222916	0.0137338
Mfap1b	15.06±0.319	5.0011±1.903	0.332083	2.72458e-05	0.00166188
Mfap1a	15.78±0.427	5.2339±0.038	0.331682	3.38914e-05	0.00171498
Twf1	34.04±0.233	11.279±0.593	0.331349	0.000100648	0.0116066
Ddx1	20.44±0.106	6.762±0.178	0.330826	5.73309e-05	0.010625
Eln	71.12±2.31	23.417±0.482	0.329261	0.000137992	0.0126339
Cdc16	24.82±0.48	8.1652±0.227	0.328977	0.000232528	0.0139647
Col5a2	44.8±4.65	14.669±0.084	0.327445	0.000522092	0.017296
Scaf11	14.1±0.699	4.6089±0.229	0.326879	1.47179e-06	0.000315638
Psmd1	43.95±0.81	14.349±0.03	0.326486	0.00013331	0.0124578
Adcyap1r1	4.992±0.245	1.6268±0.375	0.325895	0.000131966	0.0124076
Psmd2	73.86±1.796	24.051±0.031	0.325635	7.46619e-05	0.011234
Pi4ka	16.95±0.055	5.511±0.242	0.325137	0.000155271	0.0128582
Herc1	9.298±0.126	2.9741±0.084	0.319871	0.000147553	0.0127032
Cdc42bpb	23.53±0.21	7.5007±0.003	0.318773	0.000108254	0.0117236
Fez1	3.448±0.78	1.0986±0.09	0.318636	0.000559663	0.0175711
Slc8b1	7.18±0.924	2.2864±0.061	0.318443	0.000447433	0.015269
Gna13	10.91±0.033	3.4543±0.017	0.316623	3.29007e-05	0.00169506
Ipo8	10.08±0.122	3.1832±0.022	0.315801	0.000148935	0.0127209
Mtpn	48.14±0.808	15.151±0.026	0.314739	0.000113159	0.0117835
Mier1	13.07±0.234	4.1068±0.121	0.314218	3.93271e-05	0.00178114
Impad1	15.21±0.194	4.7744±0.056	0.3139	0.000130132	0.0123828
Ddx10	8.211±0.098	2.5699±0.027	0.312992	0.000243784	0.0140772
Lrsam1	5.614±0.141	1.7536±0.118	0.312376	7.6465e-06	0.000662306
Prkx	9.07±0.106	2.8291±0.203	0.311921	0.000205289	0.0135149
Ccdc174	4.65±0.058	1.4446±0.046	0.310667	2.51761e-05	0.00163335
Exoc2	10.46±0.096	3.2472±0.183	0.310442	0.000166335	0.0129125
Ccl2	4.698±0.365	1.4582±0.229	0.310408	0.00028937	0.0142446
Rabep1	7.678±0.152	2.3825±0.449	0.310308	0.000278144	0.0141392
Atf1	15.64±0.119	4.8432±0.043	0.309668	0.000123308	0.0121057
Osbpl8	10.33±0.28	3.1963±0.234	0.309424	0.000115287	0.0118309
Dek	25.51±0.715	7.8566±0.046	0.307982	8.66602e-05	0.0114491
Mapre1	21.56±0.256	6.6261±0.082	0.307333	0.00011625	0.0118431
Ifnar1	14.63±0.123	4.4838±0.007	0.306483	0.000212556	0.0136398
Snx4	25.8±0.622	7.8794±0.104	0.305404	0.000187307	0.0132466
Mphosph10	10.12±0.206	3.0896±0.321	0.305304	0.00028229	0.0141618
Tpp2	11.07±0.363	3.3559±0.137	0.303155	0.000113455	0.0117886
Cul9	5.116±0.033	1.545±0.063	0.302001	6.30084e-05	0.011042
Cul2	7.921±0.228	2.3869±0.013	0.301341	0.000135146	0.01251
Slc7a7	3.319±0.276	0.999±0.258	0.301013	8.96522e-05	0.0114529
Anapc1	15.51±0.279	4.6394±0.134	0.299129	0.000129853	0.0122978
Eif5b	13.85±0.238	4.1402±0.166	0.298937	1.39339e-05	0.00157323
Pbrm1	10.79±0.386	3.2042±1.293	0.296969	0.000122131	0.0120964
Dnttip2	15.36±0.237	4.5486±0.054	0.296135	3.30377e-05	0.00170492
Polr2b	16.22±0.035	4.8007±4.073	0.295977	5.2968e-05	0.010562
Rsc1a1	15.88±0.632	4.6951±0.065	0.295661	0.000234037	0.0140415
Gdi2	36.67±0.993	10.809±0.015	0.294783	6.00747e-05	0.010706
Vps35	44.63±0.706	13.127±0.012	0.294139	5.63251e-05	0.0106212
Aspn	26.46±1.532	7.7795±0.099	0.29401	8.63989e-05	0.0114457
Usp8	27.62±0.509	8.1164±0.003	0.293862	0.00024338	0.0140757
Apoe	1691.7±5.38	495.07±0.798	0.29265	4.74373e-05	0.0103587
Fstl1	124.6±14.39	36.461±0.083	0.29263	0.000570149	0.0181859
Utp6	15.19±0.305	4.4383±0.201	0.292187	0.000121572	0.0118928
Snx7	7.674±0.529	2.2415±0.063	0.2921	0.000186335	0.0132252
St7l	3.407±0.166	0.9942±0.059	0.291815	0.000109053	0.0117302
Akap10	6.742±0.025	1.9571±0.291	0.29029	0.000224879	0.0138513
Rfc1	7.999±0.075	2.3203±0.041	0.290081	6.29233e-05	0.0107854
Svep1	16.82±1.504	4.871±0.209	0.289598	0.000349144	0.0144582
Cep68	6.901±0.024	1.9899±0.011	0.288355	0.000136274	0.0125371
Sema6d	3.513±0.041	1.0116±0.377	0.28796	0.000316023	0.0142948
Tmem168	10.33±0.242	2.9619±0.146	0.286732	0.000154765	0.012838
Top2b	14.67±0.293	4.1958±0.101	0.286013	0.000199129	0.0134076
Apoc1	164.01±1.563	46.843±0.007	0.285611	0.000198759	0.0133543
Smc1a	24.26±0.512	6.9123±0.066	0.284926	0.000105584	0.0116621
Itsn2	8.265±0.231	2.3326±0.265	0.282229	5.17792e-05	0.0105076
Cul4b	12.18±0.273	3.424±0.045	0.28112	0.000199772	0.013418
Strn3	24.67±0.676	6.9075±0.073	0.279998	0.00014126	0.0126522
Fkbp9	92.95±3.069	25.917±0.568	0.278836	2.01991e-05	0.00161179
Pcyt1a	11.47±1.053	3.1917±0.139	0.278267	0.000191716	0.0132862
Wdr7	5.991±0.082	1.6657±0.011	0.278038	0.000225399	0.013862
Tgs1	7.954±0.174	2.2017±0.205	0.276817	0.000229613	0.0139324
Ric1	5.494±0.251	1.5197±0.165	0.276628	0.000164842	0.0128867
Btbd7	10.58±0.231	2.9121±0.039	0.27525	0.000263416	0.0141105
Vcpip1	6.059±0.089	1.648±0.011	0.271999	1.2417e-05	0.00153654
Tcof1	3.73±0.897	1.0108±0.541	0.271	0.00053904	0.0175446
Col14a1	28.53±2.114	7.7233±0.498	0.270708	0.0002666	0.0141261
Slk	16.5±0.284	4.424±1.122	0.268127	0.000231077	0.0139591
Btbd3	10.69±0.374	2.8622±0.081	0.267746	1.6893e-06	0.000358411
Trpm7	9.137±0.167	2.4355±0.057	0.266562	0.000287659	0.0142044
Snx27	10.39±0.361	2.7447±2.282	0.264175	0.000164594	0.0128769
Trove2	5.453±0.012	1.4394±0.132	0.263982	1.51755e-05	0.0015875
Trpv2	5.283±1.076	1.3935±0.112	0.263773	0.000401514	0.0148348
Kpna4	32.25±0.648	8.444±0	0.261831	0.000194167	0.0132956
Hmcn2	10.08±0.774	2.6315±0.057	0.26107	0.000168034	0.0129347
Isoc1	54.44±5.183	14.154±0.028	0.260009	0.000197951	0.0133361
Angptl7	2.867±0.304	0.7426±0.042	0.259024	0.000565275	0.0179288
Rap2b	4.906±0.195	1.2682±0.051	0.258511	6.64548e-05	0.0111761
Lyve1	34.26±6.026	8.8104±6.883	0.257164	0.000412666	0.0150178
Pcdh12	2.378±0.356	0.611±0.022	0.256961	0.000481941	0.0160695
Sec23a	18.74±0.408	4.7878±0.013	0.255487	0.000122037	0.0120762
Stam	5.651±0.068	1.4411±0.132	0.255024	9.01123e-06	0.000760185
Zbtb41	5.159±0.152	1.3084±1.371	0.253623	4.03814e-05	0.00181041
Ndst1	10.97±0.173	2.7598±0.056	0.251584	4.48117e-05	0.0101399
Orm3	4.261±0.292	1.0664±0.032	0.250271	0.000121813	0.0120107
Slc4a7	4.429±0.304	1.1077±0.219	0.250103	0.000130096	0.0123094
Fn1	130.4±9.943	32.607±0.029	0.250061	0.000490567	0.0163825
Als2	5.363±0.251	1.3346±1.98	0.248871	3.4585e-05	0.00174426
Tnc	3.334±0.1	0.822±0.022	0.246571	0.00032642	0.0143833
Zcchc6	13.09±0.149	3.2231±0.026	0.246227	5.41499e-05	0.0105657
Itgb1	157.2±2.691	38.325±0.039	0.243801	4.39711e-05	0.0100338
Cep85l	5.112±0.22	1.236±0.022	0.241788	0.000192843	0.0132862
Fam168a	11.96±0.123	2.8844±0.056	0.241173	4.62145e-05	0.0103436
Tmtc3	7.382±0.057	1.7682±0.036	0.239541	0.0002006	0.013423
Crkl	10.72±0.175	2.5467±0.045	0.237573	0.000145235	0.012683
Lpin1	36.11±1.661	8.5383±0.026	0.236453	0.000107843	0.011718
C1s2	9.699±0.391	2.2915±0.083	0.236264	6.2773e-05	0.0107658
Tulp3	8.195±0.266	1.934±0.123	0.235999	4.00054e-05	0.00179441
Trps1	4.212±0.084	0.9802±0.006	0.232722	0.000142536	0.0126739
Tbxas1	2.81±0.689	0.6474±0.084	0.23041	0.000168824	0.0129682
Abca1	44.558±0.628	10.223±0.155	0.229438	2.0036e-05	0.00161053
Heatr5b	10.56±0.243	2.4072±0.06	0.227956	1.08858e-05	0.00151841
Kcnmb1	4.218±1.17	0.936±1.146	0.221917	0.000617029	0.018357
Slc36a4	5.388±0.128	1.1586±0.024	0.215051	8.58966e-05	0.0114288
Bid	4.151±0.223	0.891±0.061	0.214662	0.000111407	0.0117729
Maoa	9.802±0.502	2.0775±0.026	0.211955	7.08782e-05	0.0112299
Pparg	87.178±1.75	17.878±0.051	0.205076	0.000138497	0.0126471
Lctl	2.185±0.248	0.4455±1.767	0.203905	0.000432715	0.0151771
Crk	7.819±0.078	1.5814±0.028	0.20226	0.000244852	0.0140884
Adrb3	135.59±1.307	27.378±0.038	0.201921	5.7395e-05	0.0106699
Adamts16	2.293±0.358	0.4486±0.123	0.195654	0.000442874	0.0152683
Mbnl2	16.57±1.133	3.19±0.146	0.192518	6.07703e-05	0.0107355
Mcc	4.159±0.271	0.7722±0.365	0.185674	0.000151703	0.0127805
Fbn1	60.98±5.343	10.377±0.466	0.17018	0.000204484	0.0134578
Fam13c	3.854±0.127	0.6544±0.025	0.169816	3.06356e-05	0.00168461
Ston1	3.086±0.223	0.4999±0.01	0.162002	0.000129522	0.0122682
Lama2	16.81±0.815	2.4874±0.013	0.147975	0.000154598	0.0128133
Myo5a	4.797±0.437	0.6915±0.01	0.144158	0.000125756	0.012224
Thbs1	46.15±6.136	6.3606±0.028	0.137826	0.000323025	0.0143119
Crybg3	4.384±0.278	0.5721±0.003	0.130498	0.000252622	0.0141091
Kcng1	2.502±0.737	0.3171±0.038	0.126739	0.000570608	0.0183562
Slc38a1	3.886±1.326	0.4923±0.123	0.126699	0.000693308	0.018362
Dock11	6.607±0.286	0.7947±0.146	0.120295	0.000197846	0.0133227
Heg1	27.54±0.928	3.1744±0.365	0.115266	0.000133246	0.0124353
Cpt2	31.154±1.748	3.2648±0.899	0.104798	0.00021516	0.013664
Cilp	14.39±0.657	1.4421±0.466	0.100216	0.000115753	0.011843
Ikbkg	3.197±0.13	0.2767±0.025	0.0865548	0.000190253	0.0132728
Slc8a1	8.09±1.272	0.6245±0.01	0.0771977	0.000248852	0.0141011
Mon1b	20.52±0.212	0.8008±0.013	0.0390281	0.000149572	0.0127669
Tyw5	22.8±0.225	0.8021±0.01	0.0351813	0.000123299	0.0121028
Mtmr11	25.26±0.158	0.8698±0.028	0.0344358	0.000210854	0.0135652
Peg10	100.9±0.206	0.081±0.003	0.000803453	0.000190176	0.0132647

## Sheet: Table S7-3
Table S7-3. Differentially expressed genes in muscle between controls and mice gavaged with P. copri
Annotated gene	Expression level in germ-free	Expression level in gavage	Fold change	P value	q value
Zfp180	1.153±0.057	252.58±3.291	219.028	5.61046e-09	4.32678e-05
Dmtf1	0.242±0.004	25.493±0.322	105.186	6.80733e-05	0.0084757
Eno1b	0.165±0.034	7.52±1.305	45.3997	3.5517e-05	0.00818099
Ighv7-3	0.229±0.017	3.7946±0.835	16.5221	0.000238334	0.0101094
Ighg2b	0.335±0.038	3.5449±1.016	10.5595	1.01413e-05	0.00756149
Igha	0.954±0.131	8.7707±1.18	9.18931	0.000298962	0.0105846
Ncmap	0.459±0.145	3.9449±0.348	8.5849	0.000229703	0.00996821
Pck1	11.507±0.118	96.305±1.8408	8.40808	0.000386831	0.0120029
Ube2v1	4.91±0.302	30.93±0.279	6.29949	2.32893e-05	0.00806191
Ppp1r12a	6.448±0.321	40.372±0.512	6.26114	0.000197754	0.00968979
Ptges2	0.313±0.076	1.8469±0.566	5.88447	0.000500405	0.0130996
Arl15	0.677±0.088	3.9259±0.292	5.79876	0.000128401	0.00895111
Naa60	2.617±0.179	15.013±0.636	5.7362	0.000136155	0.00901869
Fcor	4.39±1.417	24.928±3.925	5.67773	0.000183961	0.00947434
Dgat2	46.832±3.103	251.235±8.0644	5.31007	0.000185586	0.00948687
Ppargc1a	4.4591±1.378	23.704±1.1546	5.20217	3.4678e-06	0.00570017
Olfm4	0.429±0.008	2.2236±0.635	5.1784	0.000599975	0.0149591
Zfp362	0.491±0.135	2.497±0.528	5.07749	4.23259e-05	0.00825548
Il11ra2	2.6242±0.014	13.307±0.3051	5.06057	0.000110374	0.00876948
Rpl37rt	2.329±0.114	11.758±0.644	5.04698	0.000359897	0.0116791
Gm7331	3.262±0.398	16.255±0.132	4.98193	0.000351108	0.0115973
Acot2	5.414±0.234	26.819±1.122	4.9533	0.00010109	0.00868501
Gm11808	7.133±0.868	35.088±1.856	4.91913	0.000167247	0.00929275
Ppp1r9b	17.08±2.709	83.989±2.959	4.91674	0.000132943	0.00898741
Mmd	26.15±3.148	122.36±16.17	4.67841	0.000321758	0.010899
Cdo1	48.14±14	222.71±32.67	4.62575	0.000212855	0.00984062
Cd37	2.22±0.46	10.168±0.435	4.57817	0.000173299	0.00932242
Adig	13.08±3.611	58.441±7.036	4.46478	0.000348689	0.011578
Arrdc3	9.64±0.484	42.561±1.959	4.41479	0.000105453	0.00873486
Gpx4-ps2	5.177±0.288	22.841±1.106	4.41153	0.000186666	0.00952383
Bcl7b	1.775±0.194	7.711±0.273	4.34257	0.000235966	0.0100399
Plp1	2.246±0.413	9.7137±0.956	4.32325	1.04416e-05	0.00764283
Rps27rt	3.331±0.306	14.363±0.296	4.31099	0.000284004	0.0104615
Fah	7.607±2.011	32.266±3.953	4.24122	0.000379343	0.0119305
Smim4	3.418±0.301	14.482±0.871	4.2368	0.000339151	0.0112872
Rps29	268.8±18.34	1138.2±36.02	4.2342	0.000125812	0.0089356
Apc	1.736±0.138	7.3403±0.281	4.22826	0.000247396	0.0101739
Gm4294	6.129±0.311	25.644±0.632	4.18351	0.000195503	0.0096558
Nfic	12.8±1.334	53.228±1.336	4.1568	0.000333105	0.0111577
Snord104	3.607±0.383	14.973±0.637	4.15079	8.99452e-05	0.00858762
Ighm	48.36±5.012	199.8±1.906	4.13074	5.92493e-05	0.00842756
Sbsn	1.507±0.49	6.1004±0.921	4.0459	0.000356455	0.0116599
Gm14036	21.36±1.351	84.937±2.035	3.97603	0.000331496	0.0111049
Elavl1	1.92±0.209	7.6279±0.502	3.97264	9.54074e-05	0.00863125
Tsen15	2.295±0.085	9.0802±0.177	3.95558	0.0001942	0.00962878
Apoc1	7.713±1.432	30.209±3.546	3.91662	0.000176316	0.0093437
Rpl38	143.6±7.46	559.69±8.176	3.89497	7.71328e-05	0.00850472
Tpt1-ps3	32.59±1.244	126.74±1.685	3.88834	0.000127698	0.00894261
Rchy1	7.475±0.043	29.049±1.024	3.88586	0.000248214	0.0101847
Trim72	86.22±2.013	335.04±1.416	3.88559	0.000355706	0.011634
Lsm5	8.617±0.404	33.43±0.458	3.87949	0.000209567	0.00974235
Cltc	32.48±2.624	125.68±3.141	3.86929	0.000239727	0.0101221
Zfp637	6.594±0.193	25.444±0.53	3.85859	0.000260542	0.0103068
Wnt4	2±0.31	7.7139±0.165	3.85626	5.20239e-05	0.0083294
Abtb1	2.332±0.034	8.9857±0.203	3.85288	4.38273e-05	0.00826836
Gm2000	6.304±0.379	24.231±0.996	3.84341	0.00028949	0.0104956
Tlcd1	3.065±0.332	11.73±0.516	3.82639	0.000328526	0.0110718
Rps21	295.3±15.82	1129.7±17.44	3.82577	0.000161787	0.00922073
Mlycd	25.15±0.69	95.396±2.133	3.79189	0.000219426	0.0099098
Cntf	3.549±0.406	13.432±0.868	3.78468	8.72521e-05	0.00858688
Pex16	10.69±1.141	40.297±2.758	3.76747	5.65696e-05	0.00838892
Fabp3	406.09±3.445	1294.29±22.554	3.73021	0.000248343	0.0101879
Rps27	337.3±15.66	1257.6±29.59	3.72787	0.000253863	0.0102042
Asb11	91.01±6.456	338.02±14.67	3.7137	0.000403251	0.0120885
Slc25a5	47.61±7	176.35±13.15	3.70376	0.000180035	0.00943293
Pfkl	5.385±0.658	19.906±1.659	3.69619	0.000256822	0.0102613
Atp5l2-ps	5.012±0.254	18.453±0.289	3.68121	2.78008e-05	0.00808249
Rpl39	124.3±7.212	457.08±10.7	3.67449	6.03491e-05	0.00843724
Chac1	23.91±1.081	87.626±2.635	3.66394	7.85064e-05	0.00852468
Pex11a	5.357±0.486	19.504±0.851	3.64077	0.0001892	0.0095875
Rpl22l1	61.41±0.813	221.1±2.01	3.60043	6.6375e-05	0.00845461
Fam96b	13.37±0.317	47.67±1.227	3.5653	0.000221377	0.0099172
Rpl41	134.7±10.82	480.04±7.748	3.56289	0.000424723	0.0123745
Rpl37a	169.5±9.632	604±2.994	3.56182	0.000347749	0.0115411
Gpat3	3.552±0.672	12.61±2.863	3.54949	0.000609139	0.0151453
Hsd17b12	6.759±0.83	23.962±6.3	3.54496	0.000493429	0.0129365
Angptl4	6.744±2.451	23.858±4.516	3.53764	0.00033961	0.0113135
Rps23	213.7±13.25	755.67±13.94	3.53539	0.000330374	0.0110744
Rpl12	144.9±6	512.22±4.54	3.53308	0.00034404	0.0114119
Ldlr	0.971±0.573	3.424±0.659	3.52626	0.000290367	0.0010088
Sec61g	14.92±0.188	52.6±0.802	3.52495	0.000210304	0.00977212
Cox17	8.824±0.202	31.103±0.074	3.52449	6.44261e-05	0.00844605
Fau	156.4±11.47	551.29±13.98	3.52376	3.7725e-05	0.00819293
Rpl37	123.5±4.288	435.25±5.504	3.52356	0.000277532	0.0103646
Pet100	6.753±0.177	23.763±0.238	3.51851	0.000197318	0.00967983
Uba52	157.2±2.003	553.05±6.288	3.51806	8.9998e-05	0.00858846
Fam221b	5.097±0.166	17.911±0.191	3.51396	0.000339245	0.0112996
Rpl23a	485.7±19.05	1704.2±19.58	3.50877	4.28013e-06	0.00623294
Tuba1c	16.09±2.969	55.892±5.044	3.47175	0.000156185	0.00917083
Rpl11	136.3±4.1	472.61±8.756	3.46618	0.000426278	0.0124015
Rpl36a	64.78±2.05	224.41±1.506	3.46415	0.000143557	0.00906729
Rps7	181±4.316	626.84±6.04	3.46304	0.00023527	0.0100306
Shisa2	34.68±1.087	120.09±3.185	3.46208	8.11984e-05	0.00856271
Adipor2	29.775±1.431	104.075±3.0765	3.44333	0.000156891	0.00917102
Rps15a	23.26±0.69	80.028±0.526	3.44043	0.000225286	0.00994162
Rps27a	103.3±3.198	355.51±4.636	3.43974	0.000154909	0.00916629
Ccdc69	3.632±0.41	12.489±0.789	3.43802	0.000234187	0.00998808
Iah1	3.996±0.657	13.723±1.152	3.43368	0.000129532	0.0089613
Atp5g2	253.3±7.992	869.15±4.812	3.43052	0.000327435	0.011043
Rpl7	189.5±6.148	648.06±2.219	3.41955	0.000307166	0.0106921
Sf3b5	3.961±0.137	13.506±0.345	3.40923	0.000268953	0.0103488
Cers2	18.39±2.361	62.701±4.272	3.40776	2.8064e-05	0.00808788
Rpl35a	203±8.324	689.9±8.008	3.39838	0.00033353	0.0111672
Dctpp1	14.2±0.476	48.285±0.057	3.3982	0.000343964	0.011378
Smim26	35.97±0.693	122.25±1.912	3.39796	2.46382e-05	0.00807926
Rpl9	260.2±10.78	884.26±9.404	3.39737	0.00029772	0.0105688
Ddr1	5.147±0.45	17.476±0.874	3.39492	0.000318933	0.0108203
Bnip3l	20.24±0.746	68.71±1.607	3.39457	6.79132e-05	0.00846892
Pex6	9.879±0.61	33.526±1.168	3.39354	0.000175321	0.00933721
Mrps16	9.315±0.29	31.522±0.131	3.3837	0.000148721	0.00911422
Spg21	4.719±0.828	15.965±1.317	3.38291	0.000215976	0.00987554
Psmb1	88.41±1.326	298.9±1.22	3.38058	7.11584e-05	0.00848277
Rtraf	43.84±0.979	148.12±0.694	3.37819	0.000179828	0.00940629
Ndrg1	19.61±2.906	66.092±4.404	3.36895	0.00021946	0.00991113
Rps12	153.4±9.428	516.62±12.64	3.36697	0.000129303	0.00895304
Atg9a	17.47±0.888	58.8±1.54	3.36552	5.55276e-05	0.00838001
Hprt	22.42±2.014	75.484±3.853	3.36545	4.41879e-05	0.00828606
Psenen	34.34±0.587	115.51±1.33	3.36376	0.000332272	0.0111302
Rpf1	6.009±0.128	20.179±0.178	3.35811	6.44112e-05	0.00844433
Eef1b2	46.24±1.899	155.28±2.97	3.35776	0.000245344	0.0101636
Pam16	34.1±1.665	114.32±1.245	3.35218	0.000218	0.00989743
Rpl36	502.1±7.896	1681.5±8.128	3.34911	5.53692e-05	0.00836566
Herpud1	35.68±0.878	119.5±2.007	3.34865	0.000302115	0.0106502
Eif3i	48.97±0.332	164±1.396	3.34835	2.92196e-05	0.00810999
Pgam1	17.46±2.598	58.47±4.368	3.34816	0.000197174	0.00965779
Nfkbib	7.124±0.17	23.845±0.419	3.34706	3.43184e-05	0.00816828
Dad1	29±0.866	97.052±1.889	3.3463	0.000171893	0.00929385
Txn1	48.82±2.302	163.1±3.379	3.34076	3.16999e-05	0.00814569
Gm6969	61.41±1.55	205.17±2.357	3.3406	0.000228696	0.00995995
Mrpl30	62.68±2.713	209.18±2.118	3.33693	0.000364276	0.0117825
Gsta4	15.68±1.45	52.26±2.23	3.33191	5.65622e-05	0.00838182
Snrpd2	25.52±0.704	85.016±0.186	3.33012	0.000325136	0.0109709
Tsc22d2	2.89±0.359	9.6118±0.567	3.32584	2.45753e-05	0.00806829
Ppara	2.114±0.423	7.0226±0.314	3.32179	0.000386435	0.0119809
Ndufaf8	15.6±0.052	51.815±0.372	3.32148	5.95787e-05	0.00842857
Cox7a2l	72.35±0.565	240.19±1.987	3.3199	2.209e-05	0.00780404
Hmgn1	20.23±2.171	67.153±3.15	3.31941	0.000122425	0.00885999
Clip1	28.33±1.874	93.958±1.962	3.31596	0.000177628	0.00937929
Cog5	3.955±0.294	13.115±0.385	3.3158	5.18749e-05	0.00832465
Grpel1	16.56±0.209	54.891±0.299	3.31357	9.97255e-05	0.0086602
Cystm1	81.74±5.792	270.83±10.67	3.31337	0.000336916	0.0112381
Ndufaf3	6.622±0.163	21.913±0.243	3.30906	0.000296551	0.0105538
Igbp1	18±0.102	59.364±0.923	3.29756	0.000123265	0.00889867
Tmem256	47.49±0.462	156.55±0.95	3.29619	5.04537e-05	0.00831024
Qars	9.083±0.109	29.919±0.272	3.29373	0.000103689	0.00872321
Zfp639	6.452±0.148	21.244±0.058	3.29264	0.000223825	0.00992186
Atp5l	423.5±18.72	1393.3±33.26	3.28944	0.000299061	0.0106204
Polr2f	19.32±0.254	63.53±0.365	3.28767	0.000119284	0.0088598
Gtf2h5	13.01±0.091	42.748±0.399	3.28425	9.46734e-05	0.0086287
St13	29.35±2.912	96.411±4.004	3.28417	0.000262799	0.0103463
Polr2h	6.85±0.144	22.48±0.206	3.28173	7.39333e-05	0.00849675
Rsl1d1	25.07±0.354	82.245±0.496	3.27988	0.000201863	0.00973064
Snu13	16.4±0.345	53.797±0.608	3.27904	9.22144e-06	0.0073205
Snrpa	13.1±0.705	42.973±0.869	3.27821	0.000305813	0.0106789
Polr2d	9.534±0.321	31.165±0.775	3.26866	0.000215754	0.00986769
Atp6v1h	9.563±0.91	31.217±1.2	3.26424	0.000315921	0.0108119
Cops9	87.43±2.046	285.3±1.529	3.263	0.000184635	0.00947954
Fam162a	55.11±1.088	179.53±0.244	3.25732	0.000179242	0.00940334
Sar1b	311.3±22.69	1013.7±27.38	3.25624	0.000241156	0.0101455
Ssbp1	9.421±0.139	30.676±0.116	3.25606	0.000163796	0.00928036
Fam96a	24.82±0.22	80.819±0.76	3.25576	0.000300729	0.0106375
Sap18	10.69±0.279	34.831±0.432	3.2556	0.000260637	0.0103381
Sem1	37.39±0.48	121.5±0.962	3.24907	3.83138e-05	0.00820499
Psmg2	16.52±0.204	53.585±0.643	3.24355	0.000335935	0.0111796
Uxt	7.835±0.116	25.411±0.156	3.24325	0.000309193	0.010702
Srpr	96.39±1.118	312.21±1.697	3.23884	1.09269e-07	0.000421342
Cfdp1	16.92±0.776	54.83±1.733	3.23878	0.000360645	0.0117193
Serinc1	60.74±1.933	196.72±2.788	3.23872	5.40209e-05	0.00834924
Rars2	6.237±0.084	20.201±0.098	3.23856	0.000191112	0.00962807
Sgta	29.81±0.692	96.455±0.654	3.23522	0.000324691	0.0109451
Saraf	52.96±0.303	171.33±1.874	3.23476	0.000115447	0.00881623
Sec13	37.22±1.536	120.27±1.971	3.23159	0.000189087	0.00957396
Gins4	9.468±0.268	30.596±0.405	3.23152	0.000211681	0.00984053
Cpsf3	6.881±0.676	22.226±0.968	3.23003	0.000137608	0.0090527
Emg1	26.77±0.642	86.294±0.522	3.22255	0.000381039	0.0119316
Ndufa2	193.4±8.396	623.12±15.84	3.22138	5.08736e-05	0.00831165
Gtf2a2	11.68±0.108	37.613±0.081	3.21901	7.99499e-05	0.00854603
Nbn	7.702±0.215	24.789±0.44	3.2185	0.00018805	0.0095517
Ilf2	4.2608±0.11	13.761±0.2552	3.21483	9.07211e-05	0.00859736
Txndc12	8.733±0.721	28.069±1.255	3.21408	0.000244293	0.010155
Rnaset2b	21.55±0.162	69.266±0.56	3.21358	0.000378398	0.0119112
Ncaph2	14.93±0.6	47.98±0.926	3.21283	0.000124763	0.00891277
Banf1	61.2±0.8	196.54±0.755	3.21118	0.000148422	0.00909538
Mydgf	10.31±0.733	33.124±1.32	3.20989	0.000213457	0.00985127
Ptcd2	12.81±0.123	41.134±0.245	3.20862	0.000182093	0.00946161
Polr2g	20.67±0.208	66.3±0.648	3.20753	0.00012483	0.00891477
Drg2	10.45±0.458	33.485±0.608	3.20291	0.00023886	0.01011
Mrpl10	15.57±0.465	49.874±0.93	3.20171	0.000136775	0.00903007
Tsta3	6.284±0.163	20.09±0.255	3.19669	0.000159085	0.00919587
Chmp2a	37.26±0.839	119.08±2.09	3.19518	0.000211594	0.00982869
Yif1a	16.04±0.691	51.256±1.172	3.19448	0.000176929	0.00937106
Eif3d	23.29±0.956	74.426±1.645	3.19442	0.000306606	0.0106852
Atp6v0d1	19.27±1.65	61.486±2.336	3.1906	0.000154591	0.009131
Nudt9	22.28±0.418	70.916±0.751	3.18165	0.000114123	0.00881318
Il6ra	2.8357±0.128	9.621±0.1335	3.18089	8.10462e-05	0.00854721
Thap7	5.991±0.346	19.045±0.55	3.17865	0.000106364	0.00874477
Ndufv3	40.9±0.777	129.8±1.086	3.17332	0.000342162	0.011317
Pabpc4	60.97±1.248	193.17±1.886	3.16836	7.56732e-05	0.00849774
Ppil2	10.06±0.446	31.859±0.687	3.16553	4.04613e-05	0.00821004
Dmac1	32.76±0.448	103.71±0.705	3.16504	0.000347068	0.0115157
Ubtf	10.05±0.558	31.826±0.674	3.16372	0.00031074	0.0107342
Naa38	23.52±0.7	74.391±0.845	3.1628	0.000346637	0.0114293
Sumo2	55.04±0.715	174.08±0.37	3.16271	0.000342236	0.0113758
Ndufs7	113.4±4.828	357.94±7.564	3.15477	4.11653e-05	0.00821631
Ipo5	30.54±0.194	96.273±0.724	3.15152	0.000311443	0.0107562
Cdc123	17.11±0.359	53.914±0.592	3.15054	0.000419329	0.0123265
Adh5	25.66±0.338	80.825±0.177	3.14939	0.000160978	0.00920544
Clk3	6.345±0.098	19.976±0.174	3.14812	0.00028665	0.0104917
Ctsd	224.8±3.424	705.21±8.144	3.13691	0.000393937	0.0120761
Trap1	55.51±0.761	174.05±1.789	3.13534	0.000162107	0.00926489
Ndufb11	220.3±10.24	690.45±17.66	3.13366	0.000186415	0.00950083
Arglu1	12.49±0.746	39.077±1.07	3.12806	0.000122826	0.00886836
Cuta	34.95±0.058	109.24±0.21	3.12558	3.11797e-05	0.00814262
Grcc10	46.7±0.288	145.55±0.314	3.11688	0.000173868	0.00932433
Eif6	20.32±0.766	63.302±0.854	3.11467	0.000369843	0.0118221
Cisd1	98.88±4.444	307.05±6.156	3.10509	8.65357e-06	0.00660166
Cdc27	6.631±0.415	20.569±0.553	3.10179	0.000224839	0.00992781
Mrpl51	20.12±0.484	62.369±0.639	3.09866	0.000109295	0.00875563
Bap1	11.54±0.059	35.632±0.17	3.08554	0.000136393	0.00902207
Pla2g15	6.508±1.165	19.867±1.541	3.05236	0.000373114	0.0118378
Scd2	6.8762±0.066	21.644±0.32	3.04509	1.66264e-05	0.00769897
Gltp	9.302±1.34	28.018±1.649	3.01187	0.000326926	0.0109867
Sf3a1	5.507±0.46	16.368±0.563	2.97227	0.000326894	0.010982
Apobr	1.0593±0.019	2.99±0.0699	2.97151	0.000148264	0.00908518
Wtap	10.48±0.58	30.995±0.684	2.95599	0.000220748	0.00991207
Snx27	8.152±0.222	24.073±0.338	2.95274	0.00043407	0.0127354
Yy1	10.61±0.512	31.285±0.547	2.94742	0.000218933	0.0098992
Dcaf7	10.66±0.435	31.231±0.552	2.92877	1.79373e-05	0.00777877
Rab21	14.91±0.496	43.484±0.774	2.91464	0.000162026	0.00923905
Retsat	9.081±2.296	26.468±4.64	2.91456	0.000349324	0.0115878
Sfpq	24.32±2.708	70.814±3.027	2.91136	0.000296104	0.0105458
Retn	25.84±9.276	75.153±9.584	2.90795	0.000725287	0.0174585
Smtn	9.011±0.294	26.159±0.489	2.90298	0.000184047	0.0094754
Smurf2	14.1±1.923	40.937±1.816	2.90298	0.000176262	0.00934085
Hipk3	39.45±0.138	114.14±0.57	2.89299	0.000454673	0.0127756
Tcf12	6.307±0.482	18.237±0.54	2.89155	0.000444518	0.0127404
Srxn1	7.306±0.552	21.096±0.695	2.88728	0.000257207	0.0102676
Dock11	30.27±0.529	87.324±0.24	2.88429	0.000315597	0.0107679
Dync1li2	22.09±0.728	63.521±1.169	2.87459	0.000246589	0.0101686
Kat6a	8.032±0.579	23.086±0.53	2.87421	0.000178831	0.00939149
Phf23	9.108±0.762	26.177±0.757	2.87388	0.000126111	0.00893981
Serinc5	4.736±0.979	13.611±0.97	2.87377	0.000301874	0.0106428
Elf1	0.963±0.526	2.76±0.594	2.86604	0.00191672	0.0224111
Alg9	0.914±0.275	2.5525±0.273	2.79191	0.000432397	0.0127264
Hp	41.72±5.444	112.43±22.64	2.69429	0.000515855	0.0136392
Rpap1	1.064±0.368	2.7977±0.19	2.62924	0.00062832	0.0157398
Irak2	0.601±0.01	1.5753±0.572	2.62027	0.00078882	0.0184896
Agpat2	14.79±3.635	38.468±1.516	2.59927	0.000638463	0.0161015
Selenoi	0.899±0.232	2.2384±0.384	2.4894	0.00030744	0.0107003
Nabp1	1.542±0.466	3.832±0.812	2.48508	0.00174877	0.0185481
Bscl2	5.963±1.847	14.771±3.446	2.47718	0.000536695	0.0146395
Tspan9	1.199±0.307	2.956±0.301	2.46539	0.001804	0.0158519
Acaa1b	2.278±0.746	5.6061±1.364	2.45994	0.000580292	0.0147806
Lcn2	13.82±5.496	33.931±5.804	2.45352	0.000513449	0.0135353
Adipoq	110.83±2.921	270.327±10.012	2.44184	0.00069336	0.0171817
Plin5	7.126±1.64	17.283±0.431	2.42528	0.000286645	0.0104686
Camta1	1.501±0.132	3.517±0.381	2.3431	0.00054467	0.0135362
St3gal1	1.752±0.432	4.089±0.843	2.3339	0.000442385	0.0106986
Usp34	1.562±0.174	3.566±0.464	2.28297	0.00248105	0.0193145
Arl8a	1.423±0.269	3.128±0.434	2.19817	0.000543377	0.0134595
Arap3	1.619±0.336	3.528±0.413	2.17912	0.000457432	0.0106607
Top2b	1.868±0.175	4.046±0.772	2.16595	0.000170075	0.0106767
Ptpn12	1.661±0.318	3.583±0.517	2.15713	0.0018824	0.0234661
Nup93	1.396±0.268	2.992±0.367	2.14327	0.00190615	0.0164026
Snap23	2.724±0.133	5.807±0.146	2.13179	0.000171865	0.010559
Klc2	2.613±0.183	5.453±0.758	2.08687	0.000907632	0.019128
Samm50	3.328±0.096	6.908±1.137	2.07572	0.000153344	0.0106066
Clint1	2.753±0.148	5.693±0.871	2.06793	0.00101745	0.0164831
D17Wsu92e	4.082±0.04	8.348±1.777	2.04508	0.000791142	0.0176389
Opa3	2.907±0.076	5.942±0.138	2.04403	0.000889695	0.0155522
Cyp51	0.752±0.408	1.353±0.679	1.7992	0.00416144	0.0165669
Hif1a	1.343±0.351	1.908±0.162	1.4207	0.00891289	0.0346148
Gm44421	1.239±0.628	1.667±0.641	1.34544	0.00351148	0.0118261
Usp46	1.273±0.176	1.643±0.471	1.29065	0.00280925	0.01111
H2-T23	2.416±0.717	2.896±0.703	1.19868	0.00387128	0.014205
Tsc2	1.695±0.062	1.422±0.234	1.19198	0.0194385	0.0496772
Gna13	1.805±0.192	2.097±0.188	1.16177	0.00377146	0.0120075
Slc30a1	1.112±0.364	1.282±0.259	1.15288	0.0058302	0.0189658
Pdk1	2.265±0.126	2.603±0.135	1.14923	0.00123772	0.0197939
Xpr1	2.274±0.205	2.581±0.083	1.135	0.0058828	0.0183603
Cxcl14	3.31±0.235	3.737±0.296	1.129	0.00464973	0.0147969
Vldlr	2.358±0.308	2.652±0.338	1.12468	0.00300223	0.0111904
Slc25a33	1.491±0.215	1.655±0.264	1.10999	0.00281663	0.0192953
Szrd1	3.001±0.204	3.32±0.099	1.1063	0.00399293	0.0135702
Pdcl	1.427±0.146	1.577±0.115	1.10512	0.00411394	0.0150612
Kmt5a	2.967±0.237	3.278±0.189	1.10482	0.00568434	0.0180079
Otud7b	2.364±0.113	2.561±0.099	1.08333	0.00492652	0.0181287
Atg13	2.284±0.103	2.461±0.067	1.0775	0.00709676	0.0253872
B230219D22Rik	2.633±0.176	2.811±0.116	1.0676	0.00387097	0.0146094
Plod1	2.579±0.219	2.746±0.098	1.06475	0.00345158	0.0118441
Slc30a9	2.484±0.111	2.637±0.043	1.06159	0.00392375	0.0117767
Pfdn2	3.093±0.144	3.275±0.19	1.05884	0.00292003	0.0105838
Carnmt1	3.968±0.185	4.171±0.127	1.05116	0.00569372	0.0184318
Atg101	2.949±0.079	3.095±0.074	1.04951	0.00846926	0.029121
Rheb	3.846±0.073	4.001±0.055	1.0403	0.00239431	0.0203767
Rpl10	5.503±0.06	5.11±0.123	0.928584	0.000347355	0.0114035
Deptor	2.846±0.053	2.625±0.14	0.922347	0.0098495	0.0382404
Plp2	3.219±0.105	2.887±0.214	0.896862	0.000292008	0.0115781
Zbed5	2.199±0.057	1.831±0.104	0.832651	0.00501958	0.0178922
Gm7432	2.107±0.109	1.726±0.222	0.819174	0.000358093	0.0128056
Tmco6	1.61±0.111	1.306±0.107	0.81118	0.00336545	0.0123028
Sdc3	15.07±2.764	8.8118±1.248	0.584529	0.000211021	0.00979125
Nek7	18.62±3.291	8.5123±0.744	0.457005	0.00053862	0.0146896
Tlk2	4.605±0.136	2.0528±0.457	0.44571	0.000509055	0.013432
Mettl21e	8.563±1.908	3.3811±0.853	0.394807	0.000640147	0.0163548
Fbn1	28.81±5.108	10.772±2.686	0.373818	0.000393599	0.0120472
Il18	2.183±0.66	0.7747±0.07	0.354841	0.000709683	0.0172169
Polg	3.803±0.877	1.3395±0.246	0.352158	0.000614791	0.0151966
Arsi	4.031±0.987	1.3764±0.37	0.341388	0.000651247	0.016767
Col3a1	266.4±64.68	88.208±24.17	0.331045	0.000626065	0.015708
Hint1	121.7±3.756	40.051±1.87	0.328925	0.000345701	0.0114238
Hmcn1	3.345±0.882	1.0729±0.103	0.320749	0.000716634	0.0172697
Igsf10	1.742±0.323	0.5312±0.007	0.30491	0.000542408	0.01476
Pcdhgc3	7.878±0.804	2.3277±0.242	0.295452	0.00049279	0.0129126
Hdac7	5.868±0.612	1.6997±0.073	0.28963	0.000210004	0.00976623
Ankrd52	13.28±0.76	3.828±0.717	0.28816	0.000336548	0.0111872
Rab31	6.393±0.937	1.8418±0.118	0.288096	0.000233943	0.00998783
Klf3	8.499±1.308	2.4477±0.129	0.287986	0.000126576	0.00894042
Man2a2	39.15±0.612	11.232±0.366	0.286891	0.000205802	0.00973916
Lyl1	5.477±0.946	1.566±0.101	0.285874	3.49675e-05	0.00817129
Zdhhc20	3.6±0.515	1.0189±0.114	0.283016	0.000139669	0.00905759
Ago2	7.823±0.365	2.2088±0.362	0.28232	0.00028329	0.0103972
Ammecr1l	5.801±0.672	1.6359±0.623	0.281964	0.000328128	0.0110612
Kremen1	13.2±0.566	3.6655±0.4	0.27752	0.000129592	0.00896997
Abhd17b	8.194±0.291	2.2724±0.316	0.277303	0.000302348	0.0106683
Scarf1	2.705±0.517	0.7487±0.238	0.276752	0.000344972	0.0114126
Arf6	19.37±1.827	5.3588±0.229	0.276579	0.000142717	0.00906687
Snx33	2.933±0.543	0.8023±0.05	0.273503	0.000251544	0.0101897
Srf	21.97±0.529	5.9804±0.388	0.272137	0.000116414	0.00882715
Srsf9	12.42±1.237	3.3634±1.296	0.270745	4.59365e-06	0.00647222
Ndst1	10.63±0.554	2.8709±0.318	0.269842	0.000332645	0.0111318
Lyn	3.961±0.39	1.0677±0.047	0.269543	5.83359e-05	0.00842292
Lrmp	2.177±0.57	0.586±0.016	0.269097	0.000225812	0.00994542
Tek	9.228±0.328	2.4665±0.385	0.267276	0.000238056	0.0100471
Ahcyl1	12.88±0.733	3.4278±0.8	0.265956	4.26968e-05	0.0082604
Was	2.774±0.578	0.7336±0.01	0.264429	0.000315909	0.0108099
Trim25	5.599±0.782	1.4742±0.07	0.263266	0.000301649	0.0106427
Alg1	2.571±0.473	0.6763±0.034	0.26306	0.000342845	0.0113765
Ash1l	8.03±0.318	2.1112±0.215	0.262913	0.00011888	0.00883591
Hnrnpa0	28.14±2.869	7.36±1.112	0.261552	0.000361218	0.0117424
Egfr	3.948±0.808	1.0311±0.069	0.261129	0.000360901	0.0117345
Rbfox2	12.48±1.426	3.2049±1.243	0.256682	2.89329e-05	0.00810518
Msrb2	10.9±0.332	2.7749±0.182	0.254447	0.000322983	0.0109231
Dusp27	20.72±0.324	5.2368±0.343	0.252711	0.000273074	0.0103536
Igf2r	13.75±1.593	3.654±1.2368	0.251396	0.000320631	0.0108628
Atp2b1	10.86±0.702	2.7121±0.679	0.249654	0.000385546	0.011968
Igfbp7	170.32±0.959	44.188±3.5736	0.247022	0.000323783	0.0109312
Prr33	11.74±0.42	2.8687±0.401	0.244274	5.87468e-06	0.00657472
Fam129a	6.439±1.034	1.569±0.018	0.243669	0.000321338	0.010892
Nfix	37.36±1.182	9.0895±1.166	0.243264	0.000336878	0.0112209
Vcl	19.07±1.226	4.6266±0.901	0.242574	9.81419e-05	0.00864957
Tlr4	3.312±0.607	0.8006±0.256	0.241694	0.000374167	0.0118594
Gpc4	11.97±0.85	2.8892±1.007	0.241202	3.07809e-05	0.00813608
Midn	13.17±1.143	3.1775±1.024	0.241094	2.18711e-06	0.00498396
Abcd1	8.659±0.4	2.0842±0.208	0.240685	5.75275e-05	0.00840637
Plxnd1	13.52±0.946	3.2486±0.573	0.240131	0.000277147	0.0103541
Abr	4.185±0.669	1.0045±0.053	0.239984	0.000231463	0.00997751
Igfn1	153.3±40	36.731±12.2	0.23956	0.000113218	0.00879131
Erfe	2.744±0.323	0.6485±0.096	0.236339	0.000186106	0.00949375
Col11a2	13.09±3.767	3.0812±0.289	0.235249	5.2039e-05	0.00833656
Adprhl1	9.005±0.062	2.0603±0.264	0.228784	0.0002596	0.0102808
Rnf150	6.928±0.162	1.5512±0.077	0.223912	0.000133104	0.0090168
Vkorc1	18.68±3.004	3.9733±0.235	0.212706	0.000355385	0.0116054
Far1	1.741±0.462	0.3675±0.076	0.210981	0.000431702	0.0127038
Bcl6b	5.26±0.131	1.1019±0.304	0.209475	0.000407514	0.0121184
Nid1	47.24±6.6	9.792±0.474	0.207275	0.000102826	0.00869718
Frzb	5.257±0.335	1.0475±0.361	0.199264	0.000216781	0.00988684
Kdm2a	3.562±0.494	0.693±0.023	0.194554	2.94729e-05	0.0081315
Stambp	3.455±0.471	0.6582±0.031	0.190517	0.000358065	0.011673
Nt5c1a	6.235±0.683	1.1556±0.165	0.185345	9.4634e-05	0.00861803
Aurka	2.155±0.61	0.3792±0.072	0.175921	0.000599675	0.0149429
Cdk2	2.771±0.624	0.4675±0.027	0.168708	0.000199577	0.00972586
Plau	20.18±1.899	3.283±1.234	0.162687	0.000152179	0.00912643
Fn1	46.84±9.832	7.4071±1.182	0.158127	5.79285e-05	0.00840963
Irf5	1.496±0.072	0.2237±0.021	0.149496	0.000692553	0.0171505
Loxl2	11.83±1.606	1.7667±0.008	0.149329	0.000326938	0.0110028
Rn7s2	17.58±2.268	2.3005±0.667	0.130786	0.000123208	0.00888947
Rn7s1	17.72±2.241	2.2738±0.54	0.12826	0.00023831	0.0100822
P2rx4	2.62±0.394	0.3328±0.018	0.127032	0.00021828	0.00989893
Cbfa2t3	2.728±0.271	0.3297±0.021	0.120883	0.000211113	0.00981887
Wac	7.462±0.698	0.8225±0.035	0.110226	0.00036868	0.0117998
Nppc	2.713±0.193	0.2649±0.096	0.0976546	0.000180512	0.00945377
Tm9sf1	1.554±0.498	0.1253±0.01	0.0806443	0.000617716	0.0156983
Glmp	3.323±1.079	0.2224±0.007	0.0669178	0.000615943	0.0155162

[truncated: 2 more sheets: Table S8, Table S9]
